# Supplementary material for: Environmental and socio-demographic factors associated with cutaneous leishmaniasis in district Khyber, Pakistan; alarming spread of the disease to new foci
Source: Heliyon. 2024 Apr 16;10(8):e29571. doi: 10.1016/j.heliyon.2024.e29571 (PMC11053183; doi:10.1016/j.heliyon.2024.e29571)
Supplement: Multimedia component 1 [file mmc1.xlsx]

## Sheet: Sheet1
District	Villages	Lat	Long	Gender	Age Category	Month	Site of Lesion	Year
Khyber	Alacha	33°.5957°N	71°.0938°E	2	>35	4	1	2017
Khyber	Alacha	33°.5957°N	71°.0938°E	2	<26	1	3	2017	1, female
Khyber	Alacha	33°.5957°N	71°.0938°E	1	<26	1	1	2017	2, male
Khyber	Alacha	33°.5957°N	71°.0938°E	1	<26	4	1	2017
Khyber	Alacha	33°.5957°N	71°.0938°E	2	<26	4	1	2017
Khyber	Alacha	33°.5957°N	71°.0938°E	1	<26	5	3	2017
Khyber	Alacha	33°.5957°N	71°.0938°E	1	<26	5	1	2017
Khyber	Alacha	33°.5957°N	71°.0938°E	2	<26	7	1	2017
Khyber	Alacha	33°.5957°N	71°.0938°E	1	<26	8	2	2017
Khyber	Alacha	33°.5957°N	71°.0938°E	1	<26	9	2	2017
Khyber	Alacha	33°.5957°N	71°.0938°E	1	<26	12	1	2017
Khyber	Ali masjid	34°.0116°N	71°.1549°E	2	<26	1	1	2017
Khyber	Ali masjid	34°.0116°N	71°.1549°E	1	<26	1	1	2017
Khyber	Ali masjid	34°.0116°N	71°.1549°E	2	26-35	1	3	2017
Khyber	Ali masjid	34°.0116°N	71°.1549°E	1	<26	1	1	2017
Khyber	Ali masjid	34°.0116°N	71°.1549°E	2	<26	1	2	2017
Khyber	Ali Masjid	34°.0116°N	71°.1549°E	1	<26	1	1	2017
Khyber	Ali masjid	34°.0116°N	71°.1549°E	1	<26	1	4	2017
Khyber	Ali masjid	34°.0116°N	71°.1549°E	2	<26	1	1	2017
Khyber	Ali masjid	34°.0116°N	71°.1549°E	1	<26	1	1	2017
Khyber	Ali masjid	34°.0116°N	71°.1549°E	2	<26	1	2	2017
Khyber	Ali masjid	34°.0116°N	71°.1549°E	2	26-35	1	2	2017
Khyber	Ali masjid	34°.0116°N	71°.1549°E	1	<26	2	1	2017
Khyber	Ali masjid	34°.0116°N	71°.1549°E	1	<26	2	1	2017
Khyber	Ali masjid	34°.0116°N	71°.1549°E	2	<26	2	1	2017
Khyber	Ali Masjid	34°.0116°N	71°.1549°E	2	<26	2	1	2017
Khyber	Ali masjid	34°.0116°N	71°.1549°E	2	<26	2	1	2017
Khyber	Ali masjid	34°.0116°N	71°.1549°E	1	<26	2	1	2017
Khyber	Ali masjid	34°.0116°N	71°.1549°E	2	>35	2	3	2017
Khyber	Ali masjid	34°.0116°N	71°.1549°E	1	<26	2	1	2017
Khyber	Ali masjid	34°.0116°N	71°.1549°E	1	<26	2	1	2017
Khyber	Ali masjid	34°.0116°N	71°.1549°E	2	<26	2	1	2017
Khyber	Ali masjid	34°.0116°N	71°.1549°E	1	<26	2	1	2017
Khyber	Ali masjid	34°.0116°N	71°.1549°E	2	<26	2	1	2017
Khyber	Ali Masjid	34°.0116°N	71°.1549°E	2	<26	2	2	2017
Khyber	Ali masjid	34°.0116°N	71°.1549°E	1	<26	3	3	2017
Khyber	Ali masjid	34°.0116°N	71°.1549°E	2	<26	3	3	2017
Khyber	Ali masjid	34°.0116°N	71°.1549°E	2	<26	3	3	2017
Khyber	Ali masjid	34°.0116°N	71°.1549°E	1	<26	3	1	2017
Khyber	Ali masjid	34°.0116°N	71°.1549°E	1	<26	3	1	2017
Khyber	Ali masjid	34°.0116°N	71°.1549°E	2	<26	3	2	2017
Khyber	Ali masjid	34°.0116°N	71°.1549°E	1	<26	4	2	2017
Khyber	Ali masjid	34°.0116°N	71°.1549°E	2	<26	4	1	2017
Khyber	Ali masjid	34°.0116°N	71°.1549°E	2	<26	4	1	2017
Khyber	Ali masjid	34°.0116°N	71°.1549°E	1	>35	4	3	2017
Khyber	Ali masjid	34°.0116°N	71°.1549°E	2	<26	4	3	2017
Khyber	Ali masjid	34°.0116°N	71°.1549°E	2	26-35	4	3	2017
Khyber	Ali Masjid	34°.0116°N	71°.1549°E	1	>35	4	3	2017
Khyber	Ali Masjid	34°.0116°N	71°.1549°E	1	<26	4	3	2017
Khyber	Ali masjid	34°.0116°N	71°.1549°E	1	<26	4	1	2017
Khyber	Ali masjid	34°.0116°N	71°.1549°E	1	26-35	4	3	2017
Khyber	Ali masjid	34°.0116°N	71°.1549°E	2	<26	4	1	2017
Khyber	Ali masjid	34°.0116°N	71°.1549°E	2	<26	4	1	2017
Khyber	Ali masjid	34°.0116°N	71°.1549°E	1	<26	4	3	2017
Khyber	Ali masjid	34°.0116°N	71°.1549°E	2	<26	4	2	2017
Khyber	Ali masjid	34°.0116°N	71°.1549°E	2	<26	4	1	2017
Khyber	Ali masjid	34°.0116°N	71°.1549°E	1	<26	4	1	2017
Khyber	Ali masjid	34°.0116°N	71°.1549°E	2	<26	4	4	2017
Khyber	Ali masjid	34°.0116°N	71°.1549°E	2	<26	4	1	2017
Khyber	Ali masjid	34°.0116°N	71°.1549°E	1	<26	4	1	2017
Khyber	Ali masjid	34°.0116°N	71°.1549°E	1	<26	4	3	2017
Khyber	Ali masjid	34°.0116°N	71°.1549°E	2	<26	4	3	2017
Khyber	Ali masjid	34°.0116°N	71°.1549°E	1	<26	4	1	2017
Khyber	Ali masjid	34°.0116°N	71°.1549°E	2	>35	4	3	2017
Khyber	Ali masjid	34°.0116°N	71°.1549°E	1	<26	4	1	2017
Khyber	Ali Masjid	34°.0116°N	71°.1549°E	2	<26	4	3	2017
Khyber	Ali masjid	34°.0116°N	71°.1549°E	2	<26	4	2	2017
Khyber	Ali masjid	34°.0116°N	71°.1549°E	2	<26	4	1	2017
Khyber	Ali masjid	34°.0116°N	71°.1549°E	2	<26	4	2	2017
Khyber	Ali masjid	34°.0116°N	71°.1549°E	1	26-35	4	4	2017
Khyber	Ali masjid	34°.0116°N	71°.1549°E	2	>35	4	1	2017
Khyber	Ali masjid	34°.0116°N	71°.1549°E	2	<26	4	1	2017
Khyber	Ali masjid	34°.0116°N	71°.1549°E	1	<26	4	3	2017
Khyber	Ali masjid	34°.0116°N	71°.1549°E	1	>35	4	3	2017
Khyber	Ali masjid	34°.0116°N	71°.1549°E	1	<26	5	1	2017
Khyber	Ali masjid	34°.0116°N	71°.1549°E	2	<26	5	1	2017
Khyber	Ali masjid	34°.0116°N	71°.1549°E	1	>35	5	3	2017
Khyber	Ali masjid	34°.0116°N	71°.1549°E	1	26-35	5	3	2017
Khyber	Ali masjid	34°.0116°N	71°.1549°E	1	<26	5	1	2017
Khyber	Ali masjid	34°.0116°N	71°.1549°E	1	<26	5	1	2017
Khyber	Ali masjid	34°.0116°N	71°.1549°E	2	<26	5	3	2017
Khyber	Ali masjid	34°.0116°N	71°.1549°E	1	<26	5	4	2017
Khyber	Ali masjid	34°.0116°N	71°.1549°E	2	<26	5	1	2017
Khyber	Ali masjid	34°.0116°N	71°.1549°E	1	<26	5	3	2017
Khyber	Ali masjid	34°.0116°N	71°.1549°E	1	<26	5	4	2017
Khyber	Ali masjid	34°.0116°N	71°.1549°E	2	<26	5	1	2017
Khyber	Ali masjid	34°.0116°N	71°.1549°E	2	<26	5	3	2017
Khyber	Ali masjid	34°.0116°N	71°.1549°E	2	<26	5	3	2017
Khyber	Ali masjid	34°.0116°N	71°.1549°E	2	<26	5	1	2017
Khyber	Ali masjid	34°.0116°N	71°.1549°E	2	<26	5	3	2017
Khyber	Ali masjid	34°.0116°N	71°.1549°E	1	<26	5	2	2017
Khyber	Ali masjid	34°.0116°N	71°.1549°E	1	<26	5	1	2017
Khyber	Ali masjid	34°.0116°N	71°.1549°E	1	<26	5	3	2017
Khyber	Ali masjid	34°.0116°N	71°.1549°E	2	<26	5	1	2017
Khyber	Ali masjid	34°.0116°N	71°.1549°E	2	<26	5	1	2017
Khyber	Ali masjid	34°.0116°N	71°.1549°E	2	<26	5	4	2017
Khyber	Ali masjid	34°.0116°N	71°.1549°E	2	<26	5	3	2017
Khyber	Ali masjid	34°.0116°N	71°.1549°E	1	<26	5	1	2017
Khyber	Ali masjid	34°.0116°N	71°.1549°E	1	<26	5	2	2017
Khyber	Ali masjid	34°.0116°N	71°.1549°E	1	<26	5	3	2017
Khyber	Ali masjid	34°.0116°N	71°.1549°E	1	<26	5	3	2017
Khyber	Ali masjid	34°.0116°N	71°.1549°E	1	<26	5	1	2017
Khyber	Ali masjid	34°.0116°N	71°.1549°E	1	<26	5	1	2017
Khyber	Ali masjid	34°.0116°N	71°.1549°E	1	<26	5	3	2017
Khyber	Ali masjid	34°.0116°N	71°.1549°E	2	<26	6	1	2017
Khyber	Ali masjid	34°.0116°N	71°.1549°E	2	>35	6	3	2017
Khyber	Ali masjid	34°.0116°N	71°.1549°E	1	<26	6	1	2017
Khyber	Ali masjid	34°.0116°N	71°.1549°E	2	<26	6	3	2017
Khyber	Ali masjid	34°.0116°N	71°.1549°E	1	<26	6	4	2017
Khyber	Ali masjid	34°.0116°N	71°.1549°E	2	<26	6	2	2017
Khyber	Ali masjid	34°.0116°N	71°.1549°E	2	<26	6	2	2017
Khyber	Ali masjid	34°.0116°N	71°.1549°E	1	<26	6	1	2017
Khyber	Ali masjid	34°.0116°N	71°.1549°E	2	<26	6	1	2017
Khyber	Ali masjid	34°.0116°N	71°.1549°E	2	>35	6	1	2017
Khyber	Ali masjid	34°.0116°N	71°.1549°E	1	<26	6	4	2017
Khyber	Ali masjid	34°.0116°N	71°.1549°E	2	<26	6	1	2017
Khyber	Ali masjid	34°.0116°N	71°.1549°E	2	<26	7	2	2017
Khyber	Ali masjid	34°.0116°N	71°.1549°E	2	<26	7	2	2017
Khyber	Ali masjid	34°.0116°N	71°.1549°E	2	<26	7	1	2017
Khyber	Ali masjid	34°.0116°N	71°.1549°E	1	<26	7	2	2017
Khyber	Ali masjid	34°.0116°N	71°.1549°E	2	<26	7	2	2017
Khyber	Ali masjid	34°.0116°N	71°.1549°E	2	<26	7	3	2017
Khyber	Ali masjid	34°.0116°N	71°.1549°E	1	<26	7	1	2017
Khyber	Ali masjid	34°.0116°N	71°.1549°E	1	>35	7	4	2017
Khyber	Ali masjid	34°.0116°N	71°.1549°E	2	<26	7	3	2017
Khyber	Ali masjid	34°.0116°N	71°.1549°E	2	<26	7	2	2017
Khyber	Ali masjid	34°.0116°N	71°.1549°E	2	<26	7	1	2017
Khyber	Ali masjid	34°.0116°N	71°.1549°E	2	<26	7	2	2017
Khyber	Ali masjid	34°.0116°N	71°.1549°E	2	<26	7	1	2017
Khyber	Ali masjid	34°.0116°N	71°.1549°E	2	<26	7	4	2017
Khyber	Ali masjid	34°.0116°N	71°.1549°E	2	<26	7	4	2017
Khyber	Ali masjid	34°.0116°N	71°.1549°E	1	<26	7	1	2017
Khyber	Ali masjid	34°.0116°N	71°.1549°E	1	<26	7	2	2017
Khyber	Ali masjid	34°.0116°N	71°.1549°E	1	<26	7	2	2017
Khyber	Ali masjid	34°.0116°N	71°.1549°E	2	<26	7	2	2017
Khyber	Ali masjid	34°.0116°N	71°.1549°E	1	>35	7	4	2017
Khyber	Ali masjid	34°.0116°N	71°.1549°E	1	<26	7	2	2017
Khyber	Ali masjid	34°.0116°N	71°.1549°E	1	<26	7	3	2017
Khyber	Ali masjid	34°.0116°N	71°.1549°E	1	<26	7	3	2017
Khyber	Ali masjid	34°.0116°N	71°.1549°E	1	<26	7	3	2017
Khyber	Ali masjid	34°.0116°N	71°.1549°E	1	<26	7	3	2017
Khyber	Ali masjid	34°.0116°N	71°.1549°E	1	<26	7	2	2017
Khyber	Ali masjid	34°.0116°N	71°.1549°E	2	<26	7	4	2017
Khyber	Ali masjid	34°.0116°N	71°.1549°E	1	<26	7	2	2017
Khyber	Ali masjid	34°.0116°N	71°.1549°E	1	<26	8	1	2017
Khyber	Ali masjid	34°.0116°N	71°.1549°E	2	<26	8	2	2017
Khyber	Ali masjid	34°.0116°N	71°.1549°E	2	<26	8	3	2017
Khyber	Ali masjid	34°.0116°N	71°.1549°E	2	<26	8	3	2017
Khyber	Ali masjid	34°.0116°N	71°.1549°E	1	>35	8	3	2017
Khyber	Ali masjid	34°.0116°N	71°.1549°E	2	<26	8	2	2017
Khyber	Ali masjid	34°.0116°N	71°.1549°E	2	<26	8	2	2017
Khyber	Ali masjid	34°.0116°N	71°.1549°E	1	<26	8	3	2017
Khyber	Ali masjid	34°.0116°N	71°.1549°E	1	<26	8	4	2017
Khyber	Ali masjid	34°.0116°N	71°.1549°E	1	<26	8	2	2017
Khyber	Ali masjid	34°.0116°N	71°.1549°E	2	<26	8	2	2017
Khyber	Ali masjid	34°.0116°N	71°.1549°E	2	<26	8	1	2017
Khyber	Ali masjid	34°.0116°N	71°.1549°E	2	26-35	8	3	2017
Khyber	Ali masjid	34°.0116°N	71°.1549°E	2	<26	8	1	2017
Khyber	Ali masjid	34°.0116°N	71°.1549°E	2	26-35	8	3	2017
Khyber	Ali masjid	34°.0116°N	71°.1549°E	2	<26	8	3	2017
Khyber	Ali masjid	34°.0116°N	71°.1549°E	2	<26	8	2	2017
Khyber	Ali masjid	34°.0116°N	71°.1549°E	1	<26	8	3	2017
Khyber	Ali masjid	34°.0116°N	71°.1549°E	1	<26	8	2	2017
Khyber	Ali masjid	34°.0116°N	71°.1549°E	2	<26	8	3	2017
Khyber	Ali masjid	34°.0116°N	71°.1549°E	2	<26	8	3	2017
Khyber	Ali masjid	34°.0116°N	71°.1549°E	2	<26	8	1	2017
Khyber	Ali masjid	34°.0116°N	71°.1549°E	1	<26	8	4	2017
Khyber	Ali masjid	34°.0116°N	71°.1549°E	2	26-35	8	2	2017
Khyber	Ali masjid	34°.0116°N	71°.1549°E	2	<26	8	3	2017
Khyber	Ali masjid	34°.0116°N	71°.1549°E	2	<26	8	3	2017
Khyber	Ali masjid	34°.0116°N	71°.1549°E	2	<26	8	3	2017
Khyber	Ali masjid	34°.0116°N	71°.1549°E	2	<26	8	2	2017
Khyber	Ali masjid	34°.0116°N	71°.1549°E	2	26-35	8	2	2017
Khyber	Ali masjid	34°.0116°N	71°.1549°E	2	<26	8	1	2017
Khyber	Ali masjid	34°.0116°N	71°.1549°E	2	<26	9	3	2017
Khyber	Ali masjid	34°.0116°N	71°.1549°E	2	<26	9	4	2017
Khyber	Ali masjid	34°.0116°N	71°.1549°E	2	<26	9	2	2017
Khyber	Ali masjid	34°.0116°N	71°.1549°E	2	<26	9	3	2017
Khyber	Ali masjid	34°.0116°N	71°.1549°E	2	<26	9	1	2017
Khyber	Ali masjid	34°.0116°N	71°.1549°E	2	<26	9	2	2017
Khyber	Ali masjid	34°.0116°N	71°.1549°E	2	>35	9	2	2017
Khyber	Ali masjid	34°.0116°N	71°.1549°E	1	<26	9	4	2017
Khyber	Ali masjid	34°.0116°N	71°.1549°E	2	<26	9	1	2017
Khyber	Ali masjid	34°.0116°N	71°.1549°E	2	<26	9	2	2017
Khyber	Ali masjid	34°.0116°N	71°.1549°E	2	<26	9	3	2017
Khyber	Ali masjid	34°.0116°N	71°.1549°E	1	<26	9	3	2017
Khyber	Ali masjid	34°.0116°N	71°.1549°E	2	<26	9	2	2017
Khyber	Ali masjid	34°.0116°N	71°.1549°E	2	<26	9	2	2017
Khyber	Ali masjid	34°.0116°N	71°.1549°E	1	<26	9	4	2017
Khyber	Ali masjid	34°.0116°N	71°.1549°E	2	<26	9	1	2017
Khyber	Ali masjid	34°.0116°N	71°.1549°E	1	<26	9	3	2017
Khyber	Ali masjid	34°.0116°N	71°.1549°E	1	<26	9	2	2017
Khyber	Ali masjid	34°.0116°N	71°.1549°E	2	<26	9	1	2017
Khyber	Ali masjid	34°.0116°N	71°.1549°E	2	<26	10	3	2017
Khyber	Ali masjid	34°.0116°N	71°.1549°E	1	<26	10	1	2017
Khyber	Ali masjid	34°.0116°N	71°.1549°E	2	<26	10	1	2017
Khyber	Ali masjid	34°.0116°N	71°.1549°E	2	<26	10	2	2017
Khyber	Ali masjid	34°.0116°N	71°.1549°E	1	<26	10	1	2017
Khyber	Ali masjid	34°.0116°N	71°.1549°E	1	<26	10	3	2017
Khyber	Ali masjid	34°.0116°N	71°.1549°E	1	<26	10	3	2017
Khyber	Ali masjid	34°.0116°N	71°.1549°E	2	<26	10	1	2017
Khyber	Ali masjid	34°.0116°N	71°.1549°E	2	<26	10	2	2017
Khyber	Ali masjid	34°.0116°N	71°.1549°E	2	>35	10	2	2017
Khyber	Ali masjid	34°.0116°N	71°.1549°E	1	<26	10	4	2017
Khyber	Ali masjid	34°.0116°N	71°.1549°E	2	<26	10	4	2017
Khyber	Ali masjid	34°.0116°N	71°.1549°E	2	<26	10	1	2017
Khyber	Ali masjid	34°.0116°N	71°.1549°E	1	<26	10	3	2017
Khyber	Ali masjid	34°.0116°N	71°.1549°E	1	<26	10	1	2017
Khyber	Ali masjid	34°.0116°N	71°.1549°E	2	<26	10	1	2017
Khyber	Ali masjid	34°.0116°N	71°.1549°E	2	<26	10	3	2017
Khyber	Ali masjid	34°.0116°N	71°.1549°E	2	<26	10	1	2017
Khyber	Ali masjid	34°.0116°N	71°.1549°E	2	<26	10	3	2017
Khyber	Ali masjid	34°.0116°N	71°.1549°E	2	<26	10	3	2017
Khyber	Ali masjid	34°.0116°N	71°.1549°E	2	<26	10	2	2017
Khyber	Ali masjid	34°.0116°N	71°.1549°E	2	<26	10	4	2017
Khyber	Ali masjid	34°.0116°N	71°.1549°E	2	<26	10	3	2017
Khyber	Ali masjid	34°.0116°N	71°.1549°E	2	<26	10	2	2017
Khyber	Ali masjid	34°.0116°N	71°.1549°E	2	26-35	10	4	2017
Khyber	Ali masjid	34°.0116°N	71°.1549°E	1	<26	10	3	2017
Khyber	Ali masjid	34°.0116°N	71°.1549°E	1	<26	11	1	2017
Khyber	Ali masjid	34°.0116°N	71°.1549°E	2	<26	11	3	2017
Khyber	Ali masjid	34°.0116°N	71°.1549°E	1	<26	11	2	2017
Khyber	Ali masjid	34°.0116°N	71°.1549°E	2	<26	11	3	2017
Khyber	Ali masjid	34°.0116°N	71°.1549°E	2	<26	11	1	2017
Khyber	Ali masjid	34°.0116°N	71°.1549°E	2	<26	11	3	2017
Khyber	Ali masjid	34°.0116°N	71°.1549°E	2	>35	11	2	2017
Khyber	Ali masjid	34°.0116°N	71°.1549°E	2	<26	11	2	2017
Khyber	Ali masjid	34°.0116°N	71°.1549°E	2	<26	11	1	2017
Khyber	Ali masjid	34°.0116°N	71°.1549°E	2	>35	11	1	2017
Khyber	Ali masjid	34°.0116°N	71°.1549°E	2	<26	11	2	2017
Khyber	Ali masjid	34°.0116°N	71°.1549°E	1	<26	11	1	2017
Khyber	Ali masjid	34°.0116°N	71°.1549°E	1	<26	11	2	2017
Khyber	Ali masjid	34°.0116°N	71°.1549°E	2	>35	11	2	2017
Khyber	Ali masjid	34°.0116°N	71°.1549°E	2	<26	11	2	2017
Khyber	Ali masjid	34°.0116°N	71°.1549°E	1	<26	11	3	2017
Khyber	Ali masjid	34°.0116°N	71°.1549°E	1	<26	11	1	2017
Khyber	Ali masjid	34°.0116°N	71°.1549°E	2	<26	11	1	2017
Khyber	Ali masjid	34°.0116°N	71°.1549°E	1	<26	11	1	2017
Khyber	Ali masjid	34°.0116°N	71°.1549°E	2	<26	11	3	2017
Khyber	Ali masjid	34°.0116°N	71°.1549°E	1	<26	11	1	2017
Khyber	Ali masjid	34°.0116°N	71°.1549°E	2	<26	11	1	2017
Khyber	Ali masjid	34°.0116°N	71°.1549°E	1	<26	11	4	2017
Khyber	Ali masjid	34°.0116°N	71°.1549°E	1	<26	11	2	2017
Khyber	Ali masjid	34°.0116°N	71°.1549°E	1	<26	11	2	2017
Khyber	Ali masjid	34°.0116°N	71°.1549°E	1	<26	11	1	2017
Khyber	Ali masjid	34°.0116°N	71°.1549°E	2	<26	11	4	2017
Khyber	Ali masjid	34°.0116°N	71°.1549°E	1	<26	11	4	2017
Khyber	Ali masjid	34°.0116°N	71°.1549°E	1	<26	11	2	2017
Khyber	Ali masjid	34°.0116°N	71°.1549°E	2	>35	11	2	2017
Khyber	Ali masjid	34°.0116°N	71°.1549°E	1	26-35	11	3	2017
Khyber	Ali masjid	34°.0116°N	71°.1549°E	2	<26	11	3	2017
Khyber	Ali masjid	34°.0116°N	71°.1549°E	1	<26	11	1	2017
Khyber	Ali masjid	34°.0116°N	71°.1549°E	1	<26	11	1	2017
Khyber	Ali masjid	34°.0116°N	71°.1549°E	1	<26	12	2	2017
Khyber	Ali masjid	34°.0116°N	71°.1549°E	2	<26	12	4	2017
Khyber	Ali masjid	34°.0116°N	71°.1549°E	1	<26	12	2	2017
Khyber	Ali masjid	34°.0116°N	71°.1549°E	2	<26	12	1	2017
Khyber	Ali masjid	34°.0116°N	71°.1549°E	2	<26	12	2	2017
Khyber	Ali masjid	34°.0116°N	71°.1549°E	2	<26	12	3	2017
Khyber	Ali masjid	34°.0116°N	71°.1549°E	1	<26	12	1	2017
Khyber	Ali masjid	34°.0116°N	71°.1549°E	1	<26	12	1	2017
Khyber	Ali masjid	34°.0116°N	71°.1549°E	2	<26	12	2	2017
Khyber	Ali masjid	34°.0116°N	71°.1549°E	2	<26	12	1	2017
Khyber	Ali masjid	34°.0116°N	71°.1549°E	2	<26	12	3	2017
Khyber	Ali masjid	34°.0116°N	71°.1549°E	1	<26	12	2	2017
Khyber	Ali masjid	34°.0116°N	71°.1549°E	1	>35	12	3	2017
Khyber	Ali masjid	34°.0116°N	71°.1549°E	2	<26	12	1	2017
Khyber	Ali masjid	34°.0116°N	71°.1549°E	2	26-35	12	2	2017
Khyber	Ali masjid	34°.0116°N	71°.1549°E	1	<26	12	1	2017
Khyber	Ali masjid	34°.0116°N	71°.1549°E	1	<26	12	4	2017
Khyber	Ali masjid	34°.0116°N	71°.1549°E	2	<26	12	1	2017
Khyber	Ali masjid	34°.0116°N	71°.1549°E	1	>35	12	3	2017
Khyber	Bagyari	34°.0017°N	71°.1859°E	2	<26	2	1	2017
Khyber	Bagyari	34°.0017°N	71°.1859°E	2	<26	10	2	2017
Khyber	Bakar abad	34°.0246°N	71°.0384°E	2	<26	1	2	2017
Khyber	Bakar abad	34°.0246°N	71°.0384°E	1	<26	1	2	2017
Khyber	Bakar abad	34°.0246°N	71°.0384°E	2	<26	2	1	2017
Khyber	Bakar abad	34°.0246°N	71°.0384°E	2	<26	4	1	2017
Khyber	Bakar abad	34°.0246°N	71°.0384°E	1	<26	4	1	2017
Khyber	Bakar abad	34°.0246°N	71°.0384°E	2	<26	4	1	2017
Khyber	Bakar abad	34°.0246°N	71°.0384°E	2	<26	4	3	2017
Khyber	Bakar abad	34°.0246°N	71°.0384°E	2	<26	5	1	2017
Khyber	Bakar abad	34°.0246°N	71°.0384°E	1	<26	5	3	2017
Khyber	Bakar abad	34°.0246°N	71°.0384°E	2	<26	7	3	2017
Khyber	Bakar abad	34°.0246°N	71°.0384°E	2	<26	7	1	2017
Khyber	Bakar abad	34°.0246°N	71°.0384°E	1	<26	7	2	2017
Khyber	Bakar abad	34°.0246°N	71°.0384°E	1	>35	9	1	2017
Khyber	Bakar abad	34°.0246°N	71°.0384°E	1	<26	9	2	2017
Khyber	Bakar abad	34°.0246°N	71°.0384°E	2	>35	9	4	2017
Khyber	Bakar abad	34°.0246°N	71°.0384°E	2	<26	10	3	2017
Khyber	Bakar abad	34°.0246°N	71°.0384°E	2	<26	11	2	2017
Khyber	Bakar abad	34°.0246°N	71°.0384°E	2	>35	12	3	2017
Khyber	Bakar abad	34°.0246°N	71°.0384°E	2	<26	12	1	2017
Khyber	Bakar abad	34°.0246°N	71°.0384°E	1	<26	12	1	2017
Khyber	Barhaa	33°.5335°N	71°.3014°E	1	26-35	1	3	2017
Khyber	Barhaa	33°.5335°N	71°.3014°E	1	<26	1	2	2017
Khyber	Barhaa	33°.5335°N	71°.3014°E	1	<26	1	4	2017
Khyber	Barhaa	33°.5335°N	71°.3014°E	2	<26	1	4	2017
Khyber	Barhaa	33°.5335°N	71°.3014°E	2	<26	1	1	2017
Khyber	Barhaa	33°.5335°N	71°.3014°E	1	<26	1	1	2017
Khyber	Barhaa	33°.5335°N	71°.3014°E	2	<26	1	1	2017
Khyber	Barhaa	33°.5335°N	71°.3014°E	1	26-35	2	2	2017
Khyber	Barhaa	33°.5335°N	71°.3014°E	2	<26	2	1	2017
Khyber	Barhaa	33°.5335°N	71°.3014°E	2	<26	2	2	2017
Khyber	Barhaa	33°.5335°N	71°.3014°E	2	>35	2	2	2017
Khyber	Barhaa	33°.5335°N	71°.3014°E	1	<26	2	3	2017
Khyber	Barhaa	33°.5335°N	71°.3014°E	2	<26	2	1	2017
Khyber	Barhaa	33°.5335°N	71°.3014°E	2	26-35	4	3	2017
Khyber	Barhaa	33°.5335°N	71°.3014°E	2	<26	4	1	2017
Khyber	Barhaa	33°.5335°N	71°.3014°E	2	<26	4	2	2017
Khyber	Barhaa	33°.5335°N	71°.3014°E	1	<26	5	1	2017
Khyber	Barhaa	33°.5335°N	71°.3014°E	2	<26	5	1	2017
Khyber	Barhaa	33°.5335°N	71°.3014°E	1	<26	5	1	2017
Khyber	Barhaa	33°.5335°N	71°.3014°E	1	<26	6	1	2017
Khyber	Barhaa	33°.5335°N	71°.3014°E	2	<26	6	1	2017
Khyber	Barhaa	33°.5335°N	71°.3014°E	1	<26	7	1	2017
Khyber	Barhaa	33°.5335°N	71°.3014°E	2	<26	7	3	2017
Khyber	Barhaa	33°.5335°N	71°.3014°E	1	<26	7	1	2017
Khyber	Barhaa	33°.5335°N	71°.3014°E	2	>35	8	2	2017
Khyber	Barhaa	33°.5335°N	71°.3014°E	1	26-35	9	2	2017
Khyber	Barhaa	33°.5335°N	71°.3014°E	2	>35	9	3	2017
Khyber	Barhaa	33°.5335°N	71°.3014°E	2	<26	9	2	2017
Khyber	Barhaa	33°.5335°N	71°.3014°E	2	>35	10	3	2017
Khyber	Barhaa	33°.5335°N	71°.3014°E	1	<26	10	3	2017
Khyber	Barhaa	33°.5335°N	71°.3014°E	2	26-35	10	2	2017
Khyber	Barhaa	33°.5335°N	71°.3014°E	1	26-35	10	4	2017
Khyber	Barhaa	33°.5335°N	71°.3014°E	1	>35	11	1	2017
Khyber	Barhaa	33°.5335°N	71°.3014°E	2	<26	12	4	2017
Khyber	Barhaa	33°.5335°N	71°.3014°E	1	<26	12	3	2017
Khyber	Barhaa	33°.5335°N	71°.3014°E	2	>35	12	2	2017
Khyber	Barhaa	33°.5335°N	71°.3014°E	2	<26	12	4	2017
Khyber	Barhaa	33°.5335°N	71°.3014°E	1	<26	1	2	2017
Khyber	Bazaar	34°.2358°N	71°.1658°E	1	<26	1	1	2017
Khyber	Bazaar	34°.2358°N	71°.1658°E	1	<26	5	1	2017
Khyber	Bigyari	34°.0017°N	71°.1859°E	1	<26	6	1	2017
Khyber	Bigyari	34°.0017°N	71°.1859°E	1	<26	6	3	2017
Khyber	Bigyari	34°.0017°N	71°.1859°E	1	<26	7	2	2017
Khyber	Bigyari	34°.0017°N	71°.1859°E	1	<26	10	2	2017
Khyber	Bigyari	34°.0017°N	71°.1859°E	2	<26	11	1	2017
Khyber	Bigyari	34°.0017°N	71°.1859°E	1	<26	11	1	2017
Khyber	Bigyari	34°.0017°N	71°.1859°E	2	<26	11	1	2017
Khyber	Bigyari	34°.0017°N	71°.1859°E	2	<26	12	1	2017
Khyber	Chinar Kalay	34°.0003°N	71°.2306°E	2	<26	3	1	2017
Khyber	Chinar Kalay	34°.0003°N	71°.2306°E	2	<26	6	2	2017
Khyber	Chinar Kalay	34°.0003°N	71°.2306°E	1	<26	11	1	2017
Khyber	Chinar Kalay	34°.0003°N	71°.2306°E	2	>35	11	3	2017
Khyber	Gagrena	34°.2358°N	71°.1658°E	2	<26	5	1	2017
Khyber	Ghareza	34°.0017°N	71°.2350°E	1	<26	1	1	2017
Khyber	Ghareza	34°.0017°N	71°.2350°E	2	<26	1	1	2017
Khyber	Ghareza	34°.0017°N	71°.2350°E	2	<26	1	3	2017
Khyber	Ghareza	34°.0017°N	71°.2350°E	1	<26	1	3	2017
Khyber	Ghareza	34°.0017°N	71°.2350°E	2	<26	2	3	2017
Khyber	Ghareza	34°.0017°N	71°.2350°E	1	<26	2	1	2017
Khyber	Ghareza	34°.0017°N	71°.2350°E	2	<26	3	1	2017
Khyber	Ghareza	34°.0017°N	71°.2350°E	2	<26	7	1	2017
Khyber	Ghareza	34°.0017°N	71°.2350°E	2	>35	9	2	2017
Khyber	Ghareza	34°.0017°N	71°.2350°E	2	<26	10	2	2017
Khyber	Ghareza	34°.0017°N	71°.2350°E	2	<26	11	1	2017
Khyber	Ghondi	34°.0055°N	71°.2232°E	1	<26	1	3	2017
Khyber	Ghondi	34°.0055°N	71°.2232°E	1	<26	1	1	2017
Khyber	Ghondi	34°.0055°N	71°.2232°E	2	<26	3	1	2017
Khyber	Ghondi	34°.0055°N	71°.2232°E	1	<26	3	3	2017
Khyber	Ghondi	34°.0055°N	71°.2232°E	1	<26	4	2	2017
Khyber	Ghondi	34°.0055°N	71°.2232°E	2	<26	5	3	2017
Khyber	Ghondi	34°.0055°N	71°.2232°E	1	<26	5	4	2017
Khyber	Ghondi	34°.0055°N	71°.2232°E	1	<26	5	3	2017
Khyber	Ghondi	34°.0055°N	71°.2232°E	2	<26	5	2	2017
Khyber	Ghondi	34°.0055°N	71°.2232°E	2	>35	5	3	2017
Khyber	Ghondi	34°.0055°N	71°.2232°E	2	<26	5	1	2017
Khyber	Ghondi	34°.0055°N	71°.2232°E	2	<26	5	1	2017
Khyber	Ghondi	34°.0055°N	71°.2232°E	1	<26	5	1	2017
Khyber	Ghondi	34°.0055°N	71°.2232°E	1	<26	6	3	2017
Khyber	Ghondi	34°.0055°N	71°.2232°E	1	<26	6	3	2017
Khyber	Ghondi	34°.0055°N	71°.2232°E	1	<26	7	1	2017
Khyber	Ghondi	34°.0055°N	71°.2232°E	2	<26	7	3	2017
Khyber	Ghondi	34°.0055°N	71°.2232°E	2	<26	7	1	2017
Khyber	Ghondi	34°.0055°N	71°.2232°E	1	<26	7	4	2017
Khyber	Ghondi	34°.0055°N	71°.2232°E	2	<26	7	3	2017
Khyber	Ghondi	34°.0055°N	71°.2232°E	2	<26	7	2	2017
Khyber	Ghondi	34°.0055°N	71°.2232°E	1	<26	8	3	2017
Khyber	Ghondi	34°.0055°N	71°.2232°E	1	<26	8	2	2017
Khyber	Ghondi	34°.0055°N	71°.2232°E	2	<26	8	1	2017
Khyber	Ghondi	34°.0055°N	71°.2232°E	2	26-35	9	1	2017
Khyber	Ghondi	34°.0055°N	71°.2232°E	2	<26	9	3	2017
Khyber	Ghondi	34°.0055°N	71°.2232°E	2	<26	9	2	2017
Khyber	Ghondi	34°.0055°N	71°.2232°E	2	<26	9	3	2017
Khyber	Ghondi	34°.0055°N	71°.2232°E	2	<26	9	1	2017
Khyber	Ghondi	34°.0055°N	71°.2232°E	2	<26	9	3	2017
Khyber	Ghondi	34°.0055°N	71°.2232°E	2	>35	9	2	2017
Khyber	Ghondi	34°.0055°N	71°.2232°E	2	<26	9	2	2017
Khyber	Ghondi	34°.0055°N	71°.2232°E	1	<26	10	1	2017
Khyber	Ghondi	34°.0055°N	71°.2232°E	2	<26	10	1	2017
Khyber	Ghondi	34°.0055°N	71°.2232°E	2	<26	10	2	2017
Khyber	Ghondi	34°.0055°N	71°.2232°E	2	26-35	10	2	2017
Khyber	Ghondi	34°.0055°N	71°.2232°E	2	<26	10	2	2017
Khyber	Ghondi	34°.0055°N	71°.2232°E	1	<26	10	2	2017
Khyber	Ghondi	34°.0055°N	71°.2232°E	2	>35	10	3	2017
Khyber	Ghondi	34°.0055°N	71°.2232°E	2	<26	10	2	2017
Khyber	Ghondi	34°.0055°N	71°.2232°E	2	<26	10	2	2017
Khyber	Ghondi	34°.0055°N	71°.2232°E	2	<26	10	2	2017
Khyber	Ghondi	34°.0055°N	71°.2232°E	1	<26	10	1	2017
Khyber	Ghondi	34°.0055°N	71°.2232°E	2	<26	11	2	2017
Khyber	Ghondi	34°.0055°N	71°.2232°E	1	<26	11	1	2017
Khyber	Ghondi	34°.0055°N	71°.2232°E	1	<26	11	3	2017
Khyber	Ghondi	34°.0055°N	71°.2232°E	1	<26	11	2	2017
Khyber	Ghondi	34°.0055°N	71°.2232°E	2	>35	11	1	2017
Khyber	Ghondi	34°.0055°N	71°.2232°E	2	<26	11	2	2017
Khyber	Ghondi	34°.0055°N	71°.2232°E	1	<26	11	1	2017
Khyber	Ghondi	34°.0055°N	71°.2232°E	1	<26	11	1	2017
Khyber	Ghondi	34°.0055°N	71°.2232°E	2	>35	11	4	2017
Khyber	Ghondi	34°.0055°N	71°.2232°E	1	<26	12	2	2017
Khyber	Ghondi	34°.0055°N	71°.2232°E	2	<26	12	1	2017
Khyber	Ghondi	34°.0055°N	71°.2232°E	2	<26	12	1	2017
Khyber	Ghondi	34°.0055°N	71°.2232°E	2	26-35	12	2	2017
Khyber	Ghondi	34°.0055°N	71°.2232°E	1	<26	12	1	2017
Khyber	Ghondi	34°.0055°N	71°.2232°E	2	<26	12	1	2017
Khyber	Ghondi	34°.0055°N	71°.2232°E	2	>35	12	2	2017
Khyber	Ghondi	34°.0055°N	71°.2232°E	1	<26	12	4	2017
Khyber	Ghondi	34°.0055°N	71°.2232°E	1	<26	12	4	2017
Khyber	Ghondi	34°.0055°N	71°.2232°E	1	>35	12	3	2017
Khyber	Ghondi	34°.0055°N	71°.2232°E	1	<26	12	1	2017
Khyber	Ghondi	34°.0055°N	71°.2232°E	2	<26	12	1	2017
Khyber	Ghondi	34°.0055°N	71°.2232°E	2	<26	12	3	2017
Khyber	Ghundi	34°.0055°N	71°.2232°E	2	<26	1	2	2017
Khyber	Ghundi	34°.0055°N	71°.2232°E	1	<26	1	1	2017
Khyber	Ghundi	34°.0055°N	71°.2232°E	1	<26	1	1	2017
Khyber	Ghundi	34°.0055°N	71°.2232°E	2	>35	2	3	2017
Khyber	Ghundi	34°.0055°N	71°.2232°E	1	<26	4	3	2017
Khyber	Ghundi	34°.0055°N	71°.2232°E	1	>35	4	3	2017
Khyber	Godar	34°.0110°N	71°.3758°E	2	<26	1	2	2017
Khyber	Godar	34°.0110°N	71°.3758°E	2	<26	1	4	2017
Khyber	Godar	34°.0110°N	71°.3758°E	1	<26	1	4	2017
Khyber	Godar	34°.0110°N	71°.3758°E	2	<26	1	3	2017
Khyber	Godar	34°.0110°N	71°.3758°E	2	<26	1	2	2017
Khyber	Godar	34°.0110°N	71°.3758°E	2	>35	1	3	2017
Khyber	Godar	34°.0110°N	71°.3758°E	1	<26	1	1	2017
Khyber	Godar	34°.0110°N	71°.3758°E	2	<26	1	2	2017
Khyber	Godar	34°.0110°N	71°.3758°E	2	<26	1	2	2017
Khyber	Godar	34°.0110°N	71°.3758°E	1	<26	1	1	2017
Khyber	Godar	34°.0110°N	71°.3758°E	1	26-35	1	3	2017
Khyber	Godar	34°.0110°N	71°.3758°E	1	<26	2	2	2017
Khyber	Godar	34°.0110°N	71°.3758°E	2	<26	2	4	2017
Khyber	Godar	34°.0110°N	71°.3758°E	2	<26	2	1	2017
Khyber	Godar	34°.0110°N	71°.3758°E	1	>35	2	3	2017
Khyber	Godar	34°.0110°N	71°.3758°E	2	<26	2	1	2017
Khyber	Godar	34°.0110°N	71°.3758°E	2	>35	2	3	2017
Khyber	Godar	34°.0110°N	71°.3758°E	1	<26	2	1	2017
Khyber	Godar	34°.0110°N	71°.3758°E	2	<26	3	3	2017
Khyber	Godar	34°.0110°N	71°.3758°E	1	<26	4	1	2017
Khyber	Godar	34°.0110°N	71°.3758°E	2	<26	4	3	2017
Khyber	Godar	34°.0110°N	71°.3758°E	1	<26	4	2	2017
Khyber	Godar	34°.0110°N	71°.3758°E	2	26-35	4	3	2017
Khyber	Godar	34°.0110°N	71°.3758°E	1	<26	4	1	2017
Khyber	Godar	34°.0110°N	71°.3758°E	2	<26	4	3	2017
Khyber	Godar	34°.0110°N	71°.3758°E	2	26-35	4	2	2017
Khyber	Godar	34°.0110°N	71°.3758°E	1	<26	4	3	2017
Khyber	Godar	34°.0110°N	71°.3758°E	1	>35	5	3	2017
Khyber	Godar	34°.0110°N	71°.3758°E	2	<26	5	1	2017
Khyber	Godar	34°.0110°N	71°.3758°E	1	<26	5	3	2017
Khyber	Godar	34°.0110°N	71°.3758°E	2	<26	6	2	2017
Khyber	Godar	34°.0110°N	71°.3758°E	1	<26	6	1	2017
Khyber	Godar	34°.0110°N	71°.3758°E	2	<26	6	3	2017
Khyber	Godar	34°.0110°N	71°.3758°E	1	<26	7	4	2017
Khyber	Godar	34°.0110°N	71°.3758°E	2	<26	7	3	2017
Khyber	Godar	34°.0110°N	71°.3758°E	2	<26	7	3	2017
Khyber	Godar	34°.0110°N	71°.3758°E	2	<26	7	3	2017
Khyber	Godar	34°.0110°N	71°.3758°E	2	<26	7	1	2017
Khyber	Godar	34°.0110°N	71°.3758°E	2	<26	7	1	2017
Khyber	Godar	34°.0110°N	71°.3758°E	1	26-35	7	2	2017
Khyber	Godar	34°.0110°N	71°.3758°E	2	>35	8	3	2017
Khyber	Godar	34°.0110°N	71°.3758°E	2	<26	8	3	2017
Khyber	Godar	34°.0110°N	71°.3758°E	2	26-35	8	2	2017
Khyber	Godar	34°.0110°N	71°.3758°E	2	<26	8	2	2017
Khyber	Godar	34°.0110°N	71°.3758°E	2	26-35	8	2	2017
Khyber	Godar	34°.0110°N	71°.3758°E	2	<26	8	1	2017
Khyber	Godar	34°.0110°N	71°.3758°E	2	<26	9	1	2017
Khyber	Godar	34°.0110°N	71°.3758°E	2	<26	9	2	2017
Khyber	Godar	34°.0110°N	71°.3758°E	2	<26	9	2	2017
Khyber	Godar	34°.0110°N	71°.3758°E	2	<26	9	3	2017
Khyber	godar	34°.0110°N	71°.3758°E	2	<26	9	2	2017
Khyber	Godar	34°.0110°N	71°.3758°E	2	<26	9	3	2017
Khyber	Godar	34°.0110°N	71°.3758°E	2	<26	9	2	2017
Khyber	Godar	34°.0110°N	71°.3758°E	2	<26	10	2	2017
Khyber	Godar	34°.0110°N	71°.3758°E	1	<26	10	1	2017
Khyber	Godar	34°.0110°N	71°.3758°E	2	<26	10	1	2017
Khyber	Godar	34°.0110°N	71°.3758°E	2	<26	10	1	2017
Khyber	Godar	34°.0110°N	71°.3758°E	2	<26	10	3	2017
Khyber	Godar	34°.0110°N	71°.3758°E	2	<26	10	2	2017
Khyber	Godar	34°.0110°N	71°.3758°E	2	<26	10	2	2017
Khyber	Godar	34°.0110°N	71°.3758°E	2	<26	10	2	2017
Khyber	Godar	34°.0110°N	71°.3758°E	2	>35	11	1	2017
Khyber	Godar	34°.0110°N	71°.3758°E	2	<26	11	1	2017
Khyber	Godar	34°.0110°N	71°.3758°E	2	<26	11	1	2017
Khyber	Godar	34°.0110°N	71°.3758°E	2	<26	11	3	2017
Khyber	Godar	34°.0110°N	71°.3758°E	2	<26	11	2	2017
Khyber	Godar	34°.0110°N	71°.3758°E	2	<26	11	1	2017
Khyber	Godar	34°.0110°N	71°.3758°E	2	<26	11	1	2017
Khyber	Godar	34°.0110°N	71°.3758°E	1	26-35	11	3	2017
Khyber	Godar	34°.0110°N	71°.3758°E	1	<26	11	2	2017
Khyber	Godar	34°.0110°N	71°.3758°E	1	>35	11	2	2017
Khyber	Godar	34°.0110°N	71°.3758°E	1	<26	12	3	2017
Khyber	Godar	34°.0110°N	71°.3758°E	2	<26	12	2	2017
Khyber	Godar	34°.0110°N	71°.3758°E	1	<26	12	2	2017
Khyber	Godar	34°.0110°N	71°.3758°E	2	<26	12	1	2017
Khyber	Godar	34°.0110°N	71°.3758°E	2	<26	12	1	2017
Khyber	Godar	34°.0110°N	71°.3758°E	2	<26	12	3	2017
Khyber	Godar	34°.0110°N	71°.3758°E	1	<26	12	3	2017
Khyber	Hosay	34°.0110°N	71°.3758°E	2	<26	1	1	2017
Khyber	Hosay	34°.0110°N	71°.3758°E	2	<26	2	2	2017
Khyber	Hosay	34°.0110°N	71°.3758°E	1	<26	3	3	2017
Khyber	Hosay	34°.0110°N	71°.3758°E	2	<26	6	2	2017
Khyber	Hosay	34°.0110°N	71°.3758°E	2	<26	7	2	2017
Khyber	Hosay	34°.0110°N	71°.3758°E	2	<26	8	1	2017
Khyber	Hosay	34°.0110°N	71°.3758°E	1	<26	9	1	2017
Khyber	Hosay	34°.0110°N	71°.3758°E	1	<26	10	1	2017
Khyber	Hosay	34°.0110°N	71°.3758°E	2	<26	11	2	2017
Khyber	Hosay	34°.0110°N	71°.3758°E	2	<26	12	1	2017
Khyber	Hosay	34°.0110°N	71°.3758°E	2	<26	12	1	2017
Khyber	Jamrud	34°.0003°N	71°.2306°E	2	<26	1	1	2017
Khyber	Jamrud	34°.0003°N	71°.2306°E	2	>35	7	2	2017
Khyber	Jamrud	34°.0003°N	71°.2306°E	1	<26	9	1	2017
Khyber	Jamrud	34°.0003°N	71°.2306°E	2	26-35	10	2	2017
Khyber	Jamrud	34°.0003°N	71°.2306°E	2	<26	10	2	2017
Khyber	Jamrud	34°.0003°N	71°.2306°E	2	26-35	11	2	2017
Khyber	Jamrud	34°.0003°N	71°.2306°E	1	<26	12	1	2017
Khyber	Jamrud	34°.0003°N	71°.2306°E	1	<26	12	3	2017
Khyber	Kata kushta	34°.0116°N	71°.1549°E	1	<26	2	1	2017
Khyber	kata kushta	34°.0116°N	71°.1549°E	2	<26	8	3	2017
Khyber	kata kushta	34°.0116°N	71°.1549°E	2	<26	8	1	2017
Khyber	kata kushta	34°.0116°N	71°.1549°E	1	<26	11	1	2017
Khyber	Khanzaib Kalay	34°.0055°N	71°.2232°E	2	>35	7	3	2017
Khyber	Khanzaib Kalay	34°.0055°N	71°.2232°E	2	>35	8	3	2017
Khyber	Khanzaib Kalay	34°.0055°N	71°.2232°E	1	<26	9	3	2017
Khyber	Kharkay	33°.9881°N	71°.3698°E	2	>35	2	3	2017
Khyber	Kharkay	33°.9881°N	71°.3698°E	1	<26	11	1	2017
Khyber	Kharkay	33°.9881°N	71°.3698°E	2	>35	12	3	2017
Khyber	Khyber	34°.0400°N	71°.1339°E	1	<26	1	1	2017
Khyber	Khyber	34°.0400°N	71°.1339°E	2	<26	1	1	2017
Khyber	Khyber	34°.0400°N	71°.1339°E	2	<26	1	1	2017
Khyber	Khyber	34°.0400°N	71°.1339°E	2	<26	1	1	2017
Khyber	Khyber	34°.0400°N	71°.1339°E	2	<26	1	1	2017
Khyber	Khyber	34°.0400°N	71°.1339°E	1	<26	2	1	2017
Khyber	Khyber	34°.0400°N	71°.1339°E	1	<26	4	1	2017
Khyber	Khyber	34°.0400°N	71°.1339°E	2	<26	5	1	2017
Khyber	Khyber	34°.0400°N	71°.1339°E	2	<26	7	1	2017
Khyber	Khyber	34°.0400°N	71°.1339°E	2	>35	7	2	2017
Khyber	Khyber	34°.0400°N	71°.1339°E	2	<26	8	1	2017
Khyber	Khyber	34°.0400°N	71°.1339°E	2	<26	10	1	2017
Khyber	Khyber	34°.0400°N	71°.1339°E	2	<26	11	2	2017
Khyber	Kufar tangai	34°.0017°N	71°.1859°E	2	<26	1	1	2017
Khyber	Kufar tangai	34°.0017°N	71°.1859°E	2	<26	1	1	2017
Khyber	Lala Chena	34°.0045N	71°.1610°E	2	<26	3	1	2017
Khyber	Lala Chena	34°.0045N	71°.1610°E	1	<26	4	3	2017
Khyber	Lala Chena	34°.0045N	71°.1610°E	1	<26	8	1	2017
Khyber	Landikotal	34°.0711°N	71°.1010°E	2	<26	1	1	2017
Khyber	Landikotal	34°.0711°N	71°.1010°E	1	<26	1	2	2017
Khyber	Landikotal	34°.0711°N	71°.1010°E	2	<26	2	3	2017
Khyber	Landikotal	34°.0711°N	71°.1010°E	2	<26	3	1	2017
Khyber	Landikotal	34°.0711°N	71°.1010°E	2	<26	4	1	2017
Khyber	Landikotal	34°.0711°N	71°.1010°E	1	<26	4	1	2017
Khyber	Landikotal	34°.0711°N	71°.1010°E	1	<26	4	1	2017
Khyber	Landikotal	34°.0711°N	71°.1010°E	2	26-35	4	3	2017
Khyber	Landikotal	34°.0711°N	71°.1010°E	2	<26	5	1	2017
Khyber	Landikotal	34°.0711°N	71°.1010°E	2	<26	6	1	2017
Khyber	Landikotal	34°.0711°N	71°.1010°E	2	<26	10	2	2017
Khyber	Landikotal	34°.0711°N	71°.1010°E	1	<26	10	3	2017
Khyber	Landikotal	34°.0711°N	71°.1010°E	1	<26	12	1	2017
Khyber	Lashora	34°.2118°N	71°. 1959°E	2	<26	1	3	2017
Khyber	Lashora	34°.2118°N	71°. 1959°E	2	<26	1	2	2017
Khyber	Lashora	34°.2118°N	71°. 1959°E	1	<26	1	1	2017
Khyber	Lashora	34°.2118°N	71°. 1959°E	2	<26	2	1	2017
Khyber	Lashora	34°.2118°N	71°. 1959°E	2	<26	3	1	2017
Khyber	Lashora	34°.2118°N	71°. 1959°E	2	<26	4	3	2017
Khyber	Lashora	34°.2118°N	71°. 1959°E	2	<26	4	1	2017
Khyber	Lashora	34°.2118°N	71°. 1959°E	1	<26	4	1	2017
Khyber	Lashora	34°.2118°N	71°. 1959°E	1	<26	5	1	2017
Khyber	Lashora	34°.2118°N	71°. 1959°E	1	<26	5	1	2017
Khyber	Lashora	34°.2118°N	71°. 1959°E	1	<26	5	1	2017
Khyber	Lashora	34°.2118°N	71°. 1959°E	1	<26	6	1	2017
Khyber	Lashora	34°.2118°N	71°. 1959°E	2	<26	6	1	2017
Khyber	Lashora	34°.2118°N	71°. 1959°E	1	<26	7	2	2017
Khyber	Lashora	34°.2118°N	71°. 1959°E	2	<26	7	2	2017
Khyber	Lashora	34°.2118°N	71°. 1959°E	2	>35	7	2	2017
Khyber	Lashora	34°.2118°N	71°. 1959°E	1	<26	7	3	2017
Khyber	Lashora	34°.2118°N	71°. 1959°E	2	<26	7	4	2017
Khyber	Lashora	34°.2118°N	71°. 1959°E	2	<26	7	1	2017
Khyber	Lashora	34°.2118°N	71°. 1959°E	2	<26	7	1	2017
Khyber	Lashora	34°.2118°N	71°. 1959°E	1	<26	7	1	2017
Khyber	Lashora	34°.2118°N	71°. 1959°E	2	<26	8	1	2017
Khyber	Lashora	34°.2118°N	71°. 1959°E	1	<26	8	1	2017
Khyber	Lashora	34°.2118°N	71°. 1959°E	2	<26	8	1	2017
Khyber	Lashora	34°.2118°N	71°. 1959°E	1	<26	8	2	2017
Khyber	Lashora	34°.2118°N	71°. 1959°E	2	<26	8	2	2017
Khyber	Lashora	34°.2118°N	71°. 1959°E	1	<26	8	2	2017
Khyber	Lashora	34°.2118°N	71°. 1959°E	2	<26	9	1	2017
Khyber	Lashora	34°.2118°N	71°. 1959°E	2	<26	10	3	2017
Khyber	Lashora	34°.2118°N	71°. 1959°E	2	<26	10	1	2017
Khyber	Lashora	34°.2118°N	71°. 1959°E	1	<26	11	2	2017
Khyber	Lashora	34°.2118°N	71°. 1959°E	2	<26	11	3	2017
Khyber	Lashora	34°.2118°N	71°. 1959°E	2	<26	11	4	2017
Khyber	Lashora	34°.2118°N	71°. 1959°E	1	<26	12	1	2017
Khyber	Lashora	34°.2118°N	71°. 1959°E	2	<26	12	1	2017
Khyber	Lashora	34°.2118°N	71°. 1959°E	2	<26	12	2	2017
Khyber	Lashora	34°.2118°N	71°. 1959°E	2	<26	12	2	2017
Khyber	Lashora	34°.2118°N	71°. 1959°E	1	<26	12	1	2017
Khyber	Malak Abad	34°.0055°N	71°.2232°E	1	<26	1	1	2017
Khyber	Malak Abad	34°.0055°N	71°.2232°E	2	<26	9	2	2017
Khyber	Malak Abad	34°.0055°N	71°.2232°E	2	<26	9	2	2017
Khyber	Malak Abad	34°.0055°N	71°.2232°E	2	<26	10	3	2017
Khyber	Malak Abad	34°.0055°N	71°.2232°E	2	26-35	11	3	2017
Khyber	Malak Shaga	34°.0055°N	71°.2232°E	1	<26	5	3	2017
Khyber	Mula Gori	33°.7223°N	71°.5556°E	2	<26	1	1	2017
Khyber	Mula Gori	33°.7223°N	71°.5556°E	2	<26	5	3	2017
Khyber	New abadi	33°.5956°N	71°.2034°E	1	<26	5	3	2017
Khyber	New abadi	33°.5956°N	71°.2034°E	1	>35	5	3	2017
Khyber	New abadi	33°.5956°N	71°.2034°E	2	<26	5	1	2017
Khyber	New abadi	33°.5956°N	71°.2034°E	2	<26	6	4	2017
Khyber	New abadi	33°.5956°N	71°.2034°E	2	<26	6	1	2017
Khyber	New abadi	33°.5956°N	71°.2034°E	2	26-35	7	2	2017
Khyber	New abadi	33°.5956°N	71°.2034°E	1	<26	8	2	2017
Khyber	New abadi	33°.5956°N	71°.2034°E	2	<26	9	1	2017
Khyber	New abadi	33°.5956°N	71°.2034°E	2	<26	9	4	2017
Khyber	New abadi	33°.5956°N	71°.2034°E	2	<26	9	1	2017
Khyber	New abadi	33°.5956°N	71°.2034°E	1	<26	9	1	2017
Khyber	New abadi	33°.5956°N	71°.2034°E	1	<26	10	3	2017
Khyber	New abadi	33°.5956°N	71°.2034°E	2	<26	10	3	2017
Khyber	New abadi	33°.5956°N	71°.2034°E	2	<26	10	1	2017
Khyber	New abadi	33°.5956°N	71°.2034°E	2	<26	11	4	2017
Khyber	New abadi	33°.5956°N	71°.2034°E	2	<26	11	3	2017
Khyber	New abadi	33°.5956°N	71°.2034°E	2	26-35	11	3	2017
Khyber	New abadi	33°.5956°N	71°.2034°E	2	<26	12	1	2017
Khyber	Pass Kalay	33°.5956°N	71°.2034°E	1	<26	1	3	2017
Khyber	Pass Kalay	33°.5956°N	71°.2034°E	2	26-35	1	3	2017
Khyber	Pass Kalay	33°.5956°N	71°.2034°E	2	<26	4	1	2017
Khyber	Pump house	34°.0246°N	71°.3847E	2	<26	1	3	2017
Khyber	pump house	34°.0246°N	71°.3847E	2	<26	7	3	2017
Khyber	Qadam	33°.9881°N	71°.3698°E	2	<26	1	3	2017
Khyber	Qadam	33°.9881°N	71°.3698°E	1	<26	1	2	2017
Khyber	Qadam	33°.9881°N	71°.3698°E	1	<26	2	1	2017
Khyber	Qadam	33°.9881°N	71°.3698°E	2	<26	2	1	2017
Khyber	Qadam	33°.9881°N	71°.3698°E	1	<26	4	1	2017
Khyber	Qadam	33°.9881°N	71°.3698°E	1	<26	4	2	2017
Khyber	Qadam	33°.9881°N	71°.3698°E	1	<26	4	1	2017
Khyber	Qadam	33°.9881°N	71°.3698°E	2	<26	7	1	2017
Khyber	Qadam	33°.9881°N	71°.3698°E	1	<26	7	2	2017
Khyber	Qadam	33°.9881°N	71°.3698°E	2	<26	8	1	2017
Khyber	Qadam	33°.9881°N	71°.3698°E	1	<26	8	3	2017
Khyber	Qadam	33°.9881°N	71°.3698°E	2	<26	8	2	2017
Khyber	Qadam	33°.9881°N	71°.3698°E	2	<26	8	3	2017
Khyber	Qadam	33°.9881°N	71°.3698°E	1	<26	11	3	2017
Khyber	Qadam	33°.9881°N	71°.3698°E	1	<26	11	4	2017
Khyber	Qadam	33°.9881°N	71°.3698°E	1	<26	12	3	2017
Khyber	Qambar Khel	33°.5335°N	71°.3014°E	1	<26	4	1	2017
Khyber	Qambar Khel	33°.5335°N	71°.3014°E	1	26-35	4	1	2017
Khyber	Rekalay	34°.0017°N	71°.1859°E	2	<26	1	3	2017
Khyber	Rekalay	34°.0017°N	71°.1859°E	2	<26	1	3	2017
Khyber	Rekalay	34°.0017°N	71°.1859°E	1	>35	4	3	2017
Khyber	Rekalay	34°.0017°N	71°.1859°E	1	<26	6	1	2017
Khyber	Rekalay	34°.0017°N	71°.1859°E	1	<26	7	2	2017
Khyber	Rekalay	34°.0017°N	71°.1859°E	2	<26	8	2	2017
Khyber	Rekalay	34°.0017°N	71°.1859°E	2	<26	9	1	2017
Khyber	Rekalay	34°.0017°N	71°.1859°E	2	<26	9	1	2017
Khyber	Rekalay	34°.0017°N	71°.1859°E	1	<26	11	2	2017
Khyber	Rekalay	34°.0017°N	71°.1859°E	1	<26	11	1	2017
Khyber	Rekalay	34°.0017°N	71°.1859°E	2	>35	11	2	2017
Khyber	Rekalay	34°.0017°N	71°.1859°E	2	<26	12	1	2017
Khyber	Rekalay	34°.0017°N	71°.1859°E	2	<26	12	3	2017
Khyber	Safaray	34°.0947N	71°.2928°E	2	<26	12	1	2017
Khyber	Sakhi Pool	34°.0246°N	71°.0384°E	1	<26	2	3	2017
Khyber	Sakhi Pool	34°.0246°N	71°.0384°E	1	<26	5	1	2017
Khyber	Sakhi Pool	34°.0246°N	71°.0384°E	1	26-35	6	3	2017
Khyber	Sakhi Pool	34°.0246°N	71°.0384°E	2	<26	8	1	2017
Khyber	Sakhi Pool	34°.0246°N	71°.0384°E	1	<26	9	2	2017
Khyber	Sakhi Pool	34°.0246°N	71°.0384°E	2	<26	12	1	2017
Khyber	Saparay	34°.0947°N	71°.2928°E	2	<26	1	1	2017
Khyber	Sardar Kalay	34°.0055°N	71°.2232°E	2	<26	5	2	2017
Khyber	Sardar Kalay	34°.0055°N	71°.2232°E	2	<26	5	1	2017
Khyber	Sardar Kalay	34°.0055°N	71°.2232°E	1	26-35	6	3	2017
Khyber	Sardar Kalay	34°.0055°N	71°.2232°E	2	<26	6	1	2017
Khyber	Sardar Kalay	34°.0055°N	71°.2232°E	2	<26	7	1	2017
Khyber	Sardar Kalay	34°.0055°N	71°.2232°E	2	<26	8	3	2017
Khyber	Sardar Kalay	34°.0055°N	71°.2232°E	2	<26	12	4	2017
Khyber	Sardar Kalay	34°.0055°N	71°.2232°E	1	>35	12	3	2017
Khyber	Sardar Kalay	34°.0055°N	71°.2232°E	1	<26	12	3	2017
Khyber	Shagai	34°.0102°N	71°.1650°E	2	<26	1	1	2017
Khyber	Shagai	34°.0102°N	71°.1650°E	2	<26	1	1	2017
Khyber	Shagai	34°.0102°N	71°.1650°E	2	<26	1	1	2017
Khyber	Shagai	34°.0102°N	71°.1650°E	2	<26	1	2	2017
Khyber	Shagai	34°.0102°N	71°.1650°E	2	<26	2	1	2017
Khyber	Shagai	34°.0102°N	71°.1650°E	2	<26	2	2	2017
Khyber	Shagai	34°.0102°N	71°.1650°E	1	>35	2	3	2017
Khyber	Shagai	34°.0102°N	71°.1650°E	1	<26	2	1	2017
Khyber	Shagai	34°.0102°N	71°.1650°E	1	<26	4	1	2017
Khyber	Shagai	34°.0102°N	71°.1650°E	1	<26	4	1	2017
Khyber	Shagai	34°.0102°N	71°.1650°E	2	<26	4	1	2017
Khyber	Shagai	34°.0102°N	71°.1650°E	1	<26	4	1	2017
Khyber	Shagai	34°.0102°N	71°.1650°E	2	<26	5	1	2017
Khyber	Shagai	34°.0102°N	71°.1650°E	2	<26	5	1	2017
Khyber	Shagai	34°.0102°N	71°.1650°E	2	<26	5	1	2017
Khyber	Shagai	34°.0102°N	71°.1650°E	1	>35	7	3	2017
Khyber	Shagai	34°.0102°N	71°.1650°E	1	>35	7	3	2017
Khyber	Shagai	34°.0102°N	71°.1650°E	2	<26	7	1	2017
Khyber	Shagai	34°.0102°N	71°.1650°E	2	<26	8	1	2017
Khyber	Shagai	34°.0102°N	71°.1650°E	2	>35	8	2	2017
Khyber	Shagai	34°.0102°N	71°.1650°E	2	<26	9	3	2017
Khyber	Shagai	34°.0102°N	71°.1650°E	2	<26	10	1	2017
Khyber	Shagai	34°.0102°N	71°.1650°E	1	>35	10	1	2017
Khyber	Shagai	34°.0102°N	71°.1650°E	2	<26	10	1	2017
Khyber	Shagai	34°.0102°N	71°.1650°E	2	<26	10	3	2017
Khyber	Shagai	34°.0102°N	71°.1650°E	1	26-35	11	3	2017
Khyber	Shagai	34°.0102°N	71°.1650°E	2	<26	11	1	2017
Khyber	Shagai	34°.0102°N	71°.1650°E	2	<26	11	1	2017
Khyber	Shagai	34°.0102°N	71°.1650°E	2	<26	11	1	2017
Khyber	Shagai	34°.0102°N	71°.1650°E	2	<26	12	1	2017
Khyber	Shagai	34°.0102°N	71°.1650°E	2	<26	12	2	2017
Khyber	Shagai	34°.0102°N	71°.1650°E	2	<26	12	1	2017
Khyber	Shah kas	33°.5841N	71°.2506°E	2	<26	7	3	2017
Khyber	Shah kas	33°.5841N	71°.2506°E	2	<26	1	1	2017
Khyber	Shah kas	33°.5841N	71°.2506°E	2	<26	1	1	2017
Khyber	Shah kas	33°.5841N	71°.2506°E	2	<26	1	3	2017
Khyber	Shah kas	33°.5841N	71°.2506°E	1	<26	1	2	2017
Khyber	Shah kas	33°.5841N	71°.2506°E	1	26-35	1	3	2017
Khyber	Shah kas	33°.5841N	71°.2506°E	2	<26	1	1	2017
Khyber	Shah kas	33°.5841N	71°.2506°E	1	<26	1	1	2017
Khyber	Shah kas	33°.5841N	71°.2506°E	1	<26	1	2	2017
Khyber	Shah kas	33°.5841N	71°.2506°E	2	<26	1	1	2017
Khyber	Shah kas	33°.5841N	71°.2506°E	1	<26	1	1	2017
Khyber	Shah kas	33°.5841N	71°.2506°E	1	<26	1	2	2017
Khyber	Shah kas	33°.5841N	71°.2506°E	1	<26	1	1	2017
Khyber	Shah kas	33°.5841N	71°.2506°E	2	<26	1	2	2017
Khyber	Shah kas	33°.5841N	71°.2506°E	2	<26	1	3	2017
Khyber	Shah kas	33°.5841N	71°.2506°E	2	26-35	1	1	2017
Khyber	Shah kas	33°.5841N	71°.2506°E	1	<26	1	2	2017
Khyber	Shah kas	33°.5841N	71°.2506°E	2	<26	1	1	2017
Khyber	Shah kas	33°.5841N	71°.2506°E	1	26-35	1	2	2017
Khyber	Shah kas	33°.5841N	71°.2506°E	1	<26	1	3	2017
Khyber	Shah kas	33°.5841N	71°.2506°E	2	>35	2	3	2017
Khyber	Shah kas	33°.5841N	71°.2506°E	2	26-35	2	1	2017
Khyber	Shah kas	33°.5841N	71°.2506°E	1	<26	2	1	2017
Khyber	Shah kas	33°.5841N	71°.2506°E	1	<26	2	3	2017
Khyber	Shah kas	33°.5841N	71°.2506°E	1	<26	2	3	2017
Khyber	Shah kas	33°.5841N	71°.2506°E	2	<26	2	3	2017
Khyber	Shah kas	33°.5841N	71°.2506°E	2	<26	2	2	2017
Khyber	Shah kas	33°.5841N	71°.2506°E	1	<26	2	1	2017
Khyber	Shah kas	33°.5841N	71°.2506°E	1	<26	2	2	2017
Khyber	Shah kas	33°.5841N	71°.2506°E	1	<26	4	1	2017
Khyber	Shah kas	33°.5841N	71°.2506°E	2	26-35	4	2	2017
Khyber	Shah kas	33°.5841N	71°.2506°E	2	<26	4	3	2017
Khyber	Shah kas	33°.5841N	71°.2506°E	2	<26	4	2	2017
Khyber	Shah kas	33°.5841N	71°.2506°E	1	<26	4	3	2017
Khyber	Shah kas	33°.5841N	71°.2506°E	1	>35	4	1	2017
Khyber	Shah kas	33°.5841N	71°.2506°E	2	<26	4	1	2017
Khyber	Shah kas	33°.5841N	71°.2506°E	1	<26	4	1	2017
Khyber	Shah kas	33°.5841N	71°.2506°E	2	<26	5	1	2017
Khyber	Shah kas	33°.5841N	71°.2506°E	2	<26	5	1	2017
Khyber	Shah kas	33°.5841N	71°.2506°E	2	<26	5	2	2017
Khyber	Shah kas	33°.5841N	71°.2506°E	2	<26	5	4	2017
Khyber	Shah kas	33°.5841N	71°.2506°E	2	26-35	6	3	2017
Khyber	Shah kas	33°.5841N	71°.2506°E	2	<26	6	3	2017
Khyber	Shah kas	33°.5841N	71°.2506°E	1	26-35	6	1	2017
Khyber	Shah kas	33°.5841N	71°.2506°E	1	<26	6	3	2017
Khyber	Shah kas	33°.5841N	71°.2506°E	2	<26	7	3	2017
Khyber	Shah kas	33°.5841N	71°.2506°E	2	<26	7	2	2017
Khyber	Shah kas	33°.5841N	71°.2506°E	1	<26	7	3	2017
Khyber	Shah kas	33°.5841N	71°.2506°E	2	>35	7	3	2017
Khyber	Shah kas	33°.5841N	71°.2506°E	2	<26	7	1	2017
Khyber	Shah kas	33°.5841N	71°.2506°E	1	<26	7	3	2017
Khyber	Shah kas	33°.5841N	71°.2506°E	1	<26	8	1	2017
Khyber	Shah kas	33°.5841N	71°.2506°E	2	<26	8	1	2017
Khyber	Shah kas	33°.5841N	71°.2506°E	2	<26	8	1	2017
Khyber	Shah kas	33°.5841N	71°.2506°E	1	<26	8	4	2017
Khyber	Shah kas	33°.5841N	71°.2506°E	2	>35	8	3	2017
Khyber	Shah kas	33°.5841N	71°.2506°E	2	<26	8	2	2017
Khyber	Shah kas	33°.5841N	71°.2506°E	1	>35	8	3	2017
Khyber	Shah kas	33°.5841N	71°.2506°E	1	>35	9	2	2017
Khyber	Shah kas	33°.5841N	71°.2506°E	2	<26	9	2	2017
Khyber	Shah kas	33°.5841N	71°.2506°E	1	<26	9	1	2017
Khyber	Shah kas	33°.5841N	71°.2506°E	1	<26	9	3	2017
Khyber	Shah kas	33°.5841N	71°.2506°E	2	>35	9	2	2017
Khyber	Shah kas	33°.5841N	71°.2506°E	1	>35	9	3	2017
Khyber	Shah kas	33°.5841N	71°.2506°E	2	<26	10	1	2017
Khyber	Shah kas	33°.5841N	71°.2506°E	2	<26	10	1	2017
Khyber	Shah kas	33°.5841N	71°.2506°E	2	>35	10	3	2017
Khyber	Shah kas	33°.5841N	71°.2506°E	1	>35	10	4	2017
Khyber	Shah kas	33°.5841N	71°.2506°E	2	<26	10	1	2017
Khyber	Shah kas	33°.5841N	71°.2506°E	1	<26	10	1	2017
Khyber	Shah kas	33°.5841N	71°.2506°E	1	>35	10	2	2017
Khyber	Shah kas	33°.5841N	71°.2506°E	2	<26	11	2	2017
Khyber	Shah kas	33°.5841N	71°.2506°E	2	<26	11	2	2017
Khyber	Shah kas	33°.5841N	71°.2506°E	1	<26	11	1	2017
Khyber	Shah kas	33°.5841N	71°.2506°E	1	<26	11	1	2017
Khyber	Shah kas	33°.5841N	71°.2506°E	1	>35	11	3	2017
Khyber	Shah kas	33°.5841N	71°.2506°E	1	<26	11	2	2017
Khyber	Shah kas	33°.5841N	71°.2506°E	2	<26	11	1	2017
Khyber	Shah kas	33°.5841N	71°.2506°E	2	<26	11	1	2017
Khyber	Shah kas	33°.5841N	71°.2506°E	1	<26	12	1	2017
Khyber	Shah kas	33°.5841N	71°.2506°E	1	<26	12	1	2017
Khyber	Shah kas	33°.5841N	71°.2506°E	1	<26	12	2	2017
Khyber	Shah kas	33°.5841N	71°.2506°E	2	<26	12	1	2017
Khyber	Shah kas	33°.5841N	71°.2506°E	2	<26	12	1	2017
Khyber	Shah kas	33°.5841N	71°.2506°E	1	<26	12	3	2017
Khyber	Shah kas	33°.5841N	71°.2506°E	2	<26	12	1	2017
Khyber	Shahgai	33°.5841N	71°.2506°E	2	<26	1	1	2017
Khyber	Shahgai	33°.5841N	71°.2506°E	2	<26	2	1	2017
Khyber	Shahgai	33°.5841N	71°.2506°E	1	<26	2	1	2017
Khyber	Shahgai	33°.5841N	71°.2506°E	2	<26	3	3	2017
Khyber	Shalobar	33°.5335°N	71°.3014°E	2	26-35	5	2	2017
Khyber	Soor kamar	33°.5956°N	71°.2034°E	1	<26	1	1	2017
Khyber	Soor kamar	33°.5956°N	71°.2034°E	1	<26	1	1	2017
Khyber	Soor kamar	33°.5956°N	71°.2034°E	1	<26	1	3	2017
Khyber	Soor kamar	33°.5956°N	71°.2034°E	1	<26	1	2	2017
Khyber	Soor kamar	33°.5956°N	71°.2034°E	2	26-35	1	2	2017
Khyber	Soor kamar	33°.5956°N	71°.2034°E	2	>35	1	2	2017
Khyber	Soor kamar	33°.5956°N	71°.2034°E	1	<26	1	3	2017
Khyber	Soor kamar	33°.5956°N	71°.2034°E	1	<26	1	2	2017
Khyber	Soor kamar	33°.5956°N	71°.2034°E	1	<26	1	2	2017
Khyber	Soor kamar	33°.5956°N	71°.2034°E	1	26-35	1	4	2017
Khyber	Soor kamar	33°.5956°N	71°.2034°E	2	>35	1	3	2017
Khyber	Soor kamar	33°.5956°N	71°.2034°E	1	<26	1	2	2017
Khyber	Soor kamar	33°.5956°N	71°.2034°E	1	<26	1	3	2017
Khyber	Soor kamar	33°.5956°N	71°.2034°E	2	<26	1	1	2017
Khyber	Soor kamar	33°.5956°N	71°.2034°E	2	<26	1	3	2017
Khyber	Soor kamar	33°.5956°N	71°.2034°E	2	<26	1	1	2017
Khyber	Soor kamar	33°.5956°N	71°.2034°E	2	<26	1	3	2017
Khyber	Soor kamar	33°.5956°N	71°.2034°E	1	>35	1	2	2017
Khyber	Soor kamar	33°.5956°N	71°.2034°E	2	<26	1	2	2017
Khyber	Soor kamar	33°.5956°N	71°.2034°E	1	<26	1	2	2017
Khyber	Soor kamar	33°.5956°N	71°.2034°E	2	>35	1	1	2017
Khyber	Soor kamar	33°.5956°N	71°.2034°E	2	<26	1	1	2017
Khyber	Soor kamar	33°.5956°N	71°.2034°E	1	<26	1	3	2017
Khyber	Soor kamar	33°.5956°N	71°.2034°E	1	<26	1	2	2017
Khyber	Soor kamar	33°.5956°N	71°.2034°E	2	26-35	1	3	2017
Khyber	Soor kamar	33°.5956°N	71°.2034°E	2	<26	1	2	2017
Khyber	Soor kamar	33°.5956°N	71°.2034°E	2	<26	2	1	2017
Khyber	Soor kamar	33°.5956°N	71°.2034°E	1	<26	2	1	2017
Khyber	Soor kamar	33°.5956°N	71°.2034°E	2	<26	2	1	2017
Khyber	Soor kamar	33°.5956°N	71°.2034°E	2	<26	2	2	2017
Khyber	Soor kamar	33°.5956°N	71°.2034°E	2	<26	2	3	2017
Khyber	Soor kamar	33°.5956°N	71°.2034°E	2	>35	2	3	2017
Khyber	Soor kamar	33°.5956°N	71°.2034°E	1	<26	2	2	2017
Khyber	Soor kamar	33°.5956°N	71°.2034°E	1	<26	2	2	2017
Khyber	Soor kamar	33°.5956°N	71°.2034°E	1	<26	2	2	2017
Khyber	Soor kamar	33°.5956°N	71°.2034°E	1	<26	2	1	2017
Khyber	Soor kamar	33°.5956°N	71°.2034°E	1	<26	2	3	2017
Khyber	Soor kamar	33°.5956°N	71°.2034°E	2	<26	3	3	2017
Khyber	Soor kamar	33°.5956°N	71°.2034°E	2	26-35	3	3	2017
Khyber	Soor kamar	33°.5956°N	71°.2034°E	2	<26	3	3	2017
Khyber	Soor kamar	33°.5956°N	71°.2034°E	2	<26	3	3	2017
Khyber	Soor kamar	33°.5956°N	71°.2034°E	2	<26	3	1	2017
Khyber	Soor kamar	33°.5956°N	71°.2034°E	2	<26	3	2	2017
Khyber	Soor kamar	33°.5956°N	71°.2034°E	1	<26	3	2	2017
Khyber	Soor kamar	33°.5956°N	71°.2034°E	2	<26	4	3	2017
Khyber	Soor kamar	33°.5956°N	71°.2034°E	1	>35	4	3	2017
Khyber	Soor kamar	33°.5956°N	71°.2034°E	2	<26	4	1	2017
Khyber	Soor kamar	33°.5956°N	71°.2034°E	2	26-35	4	1	2017
Khyber	Soor kamar	33°.5956°N	71°.2034°E	1	<26	4	1	2017
Khyber	Soor kamar	33°.5956°N	71°.2034°E	2	<26	4	2	2017
Khyber	Soor kamar	33°.5956°N	71°.2034°E	2	<26	4	2	2017
Khyber	Soor kamar	33°.5956°N	71°.2034°E	2	<26	4	1	2017
Khyber	Soor kamar	33°.5956°N	71°.2034°E	1	<26	5	3	2017
Khyber	Soor kamar	33°.5956°N	71°.2034°E	1	<26	5	2	2017
Khyber	Soor kamar	33°.5956°N	71°.2034°E	2	<26	5	3	2017
Khyber	Soor kamar	33°.5956°N	71°.2034°E	2	<26	5	3	2017
Khyber	Soor kamar	33°.5956°N	71°.2034°E	2	<26	5	1	2017
Khyber	Soor kamar	33°.5956°N	71°.2034°E	1	<26	5	1	2017
Khyber	Soor kamar	33°.5956°N	71°.2034°E	1	<26	5	1	2017
Khyber	Soor kamar	33°.5956°N	71°.2034°E	2	>35	5	2	2017
Khyber	Soor kamar	33°.5956°N	71°.2034°E	2	<26	5	1	2017
Khyber	Soor kamar	33°.5956°N	71°.2034°E	1	<26	5	3	2017
Khyber	Soor kamar	33°.5956°N	71°.2034°E	1	<26	5	1	2017
Khyber	Soor kamar	33°.5956°N	71°.2034°E	2	<26	6	3	2017
Khyber	Soor kamar	33°.5956°N	71°.2034°E	1	<26	6	1	2017
Khyber	Soor kamar	33°.5956°N	71°.2034°E	2	<26	6	1	2017
Khyber	Soor kamar	33°.5956°N	71°.2034°E	1	<26	6	2	2017
Khyber	Soor kamar	33°.5956°N	71°.2034°E	2	<26	6	2	2017
Khyber	Soor kamar	33°.5956°N	71°.2034°E	2	<26	6	3	2017
Khyber	Soor kamar	33°.5956°N	71°.2034°E	2	<26	6	1	2017
Khyber	Soor kamar	33°.5956°N	71°.2034°E	1	<26	6	1	2017
Khyber	Soor kamar	33°.5956°N	71°.2034°E	2	26-35	6	3	2017
Khyber	Soor kamar	33°.5956°N	71°.2034°E	1	26-35	6	3	2017
Khyber	Soor kamar	33°.5956°N	71°.2034°E	1	<26	6	1	2017
Khyber	Soor kamar	33°.5956°N	71°.2034°E	2	<26	6	3	2017
Khyber	Soor kamar	33°.5956°N	71°.2034°E	2	<26	6	1	2017
Khyber	Soor kamar	33°.5956°N	71°.2034°E	2	>35	6	3	2017
Khyber	Soor kamar	33°.5956°N	71°.2034°E	1	<26	6	2	2017
Khyber	Soor kamar	33°.5956°N	71°.2034°E	2	<26	6	1	2017
Khyber	Soor kamar	33°.5956°N	71°.2034°E	1	<26	6	1	2017
Khyber	Soor kamar	33°.5956°N	71°.2034°E	2	<26	7	1	2017
Khyber	Soor kamar	33°.5956°N	71°.2034°E	1	<26	7	3	2017
Khyber	Soor kamar	33°.5956°N	71°.2034°E	2	<26	7	3	2017
Khyber	Soor kamar	33°.5956°N	71°.2034°E	2	<26	7	2	2017
Khyber	Soor kamar	33°.5956°N	71°.2034°E	2	<26	7	3	2017
Khyber	Soor kamar	33°.5956°N	71°.2034°E	1	<26	7	3	2017
Khyber	Soor kamar	33°.5956°N	71°.2034°E	2	<26	7	1	2017
Khyber	Soor kamar	33°.5956°N	71°.2034°E	1	>35	7	1	2017
Khyber	Soor kamar	33°.5956°N	71°.2034°E	1	<26	7	4	2017
Khyber	Soor kamar	33°.5956°N	71°.2034°E	1	<26	7	2	2017
Khyber	Soor kamar	33°.5956°N	71°.2034°E	2	<26	7	2	2017
Khyber	Soor kamar	33°.5956°N	71°.2034°E	1	<26	7	4	2017
Khyber	Soor kamar	33°.5956°N	71°.2034°E	2	<26	7	2	2017
Khyber	Soor kamar	33°.5956°N	71°.2034°E	2	<26	7	4	2017
Khyber	Soor kamar	33°.5956°N	71°.2034°E	1	<26	7	1	2017
Khyber	Soor kamar	33°.5956°N	71°.2034°E	1	<26	7	2	2017
Khyber	Soor kamar	33°.5956°N	71°.2034°E	1	<26	7	4	2017
Khyber	Soor kamar	33°.5956°N	71°.2034°E	1	<26	7	2	2017
Khyber	Soor kamar	33°.5956°N	71°.2034°E	1	<26	8	2	2017
Khyber	Soor kamar	33°.5956°N	71°.2034°E	2	<26	8	3	2017
Khyber	Soor kamar	33°.5956°N	71°.2034°E	2	<26	8	3	2017
Khyber	Soor kamar	33°.5956°N	71°.2034°E	1	<26	8	1	2017
Khyber	Soor kamar	33°.5956°N	71°.2034°E	2	<26	8	2	2017
Khyber	Soor kamar	33°.5956°N	71°.2034°E	2	<26	8	1	2017
Khyber	Soor kamar	33°.5956°N	71°.2034°E	1	<26	8	2	2017
Khyber	Soor kamar	33°.5956°N	71°.2034°E	2	<26	8	4	2017
Khyber	Soor kamar	33°.5956°N	71°.2034°E	2	<26	8	1	2017
Khyber	Soor kamar	33°.5956°N	71°.2034°E	1	<26	8	2	2017
Khyber	Soor kamar	33°.5956°N	71°.2034°E	2	<26	8	1	2017
Khyber	Soor kamar	33°.5956°N	71°.2034°E	1	<26	8	3	2017
Khyber	Soor kamar	33°.5956°N	71°.2034°E	2	<26	8	1	2017
Khyber	Soor kamar	33°.5956°N	71°.2034°E	2	<26	8	2	2017
Khyber	Soor kamar	33°.5956°N	71°.2034°E	2	<26	8	3	2017
Khyber	Soor kamar	33°.5956°N	71°.2034°E	2	<26	8	2	2017
Khyber	Soor kamar	33°.5956°N	71°.2034°E	2	>35	8	2	2017
Khyber	Soor kamar	33°.5956°N	71°.2034°E	2	>35	9	3	2017
Khyber	Soor kamar	33°.5956°N	71°.2034°E	2	<26	9	3	2017
Khyber	Soor kamar	33°.5956°N	71°.2034°E	2	>35	9	3	2017
Khyber	Soor kamar	33°.5956°N	71°.2034°E	2	<26	9	2	2017
Khyber	Soor kamar	33°.5956°N	71°.2034°E	2	<26	9	1	2017
Khyber	Soor kamar	33°.5956°N	71°.2034°E	2	<26	9	2	2017
Khyber	Soor kamar	33°.5956°N	71°.2034°E	2	<26	9	1	2017
Khyber	Soor kamar	33°.5956°N	71°.2034°E	1	<26	9	1	2017
Khyber	Soor kamar	33°.5956°N	71°.2034°E	1	<26	9	3	2017
Khyber	Soor kamar	33°.5956°N	71°.2034°E	1	<26	9	2	2017
Khyber	Soor kamar	33°.5956°N	71°.2034°E	2	<26	9	2	2017
Khyber	Soor kamar	33°.5956°N	71°.2034°E	2	<26	9	1	2017
Khyber	Soor kamar	33°.5956°N	71°.2034°E	1	<26	9	4	2017
Khyber	Soor kamar	33°.5956°N	71°.2034°E	2	<26	9	2	2017
Khyber	Soor kamar	33°.5956°N	71°.2034°E	2	<26	9	3	2017
Khyber	Soor kamar	33°.5956°N	71°.2034°E	1	<26	9	1	2017
Khyber	Soor kamar	33°.5956°N	71°.2034°E	1	<26	9	1	2017
Khyber	Soor kamar	33°.5956°N	71°.2034°E	2	<26	10	3	2017
Khyber	Soor kamar	33°.5956°N	71°.2034°E	2	<26	10	4	2017
Khyber	Soor kamar	33°.5956°N	71°.2034°E	2	<26	10	1	2017
Khyber	Soor kamar	33°.5956°N	71°.2034°E	1	<26	10	1	2017
Khyber	Soor kamar	33°.5956°N	71°.2034°E	1	<26	10	3	2017
Khyber	Soor kamar	33°.5956°N	71°.2034°E	2	<26	10	4	2017
Khyber	Soor kamar	33°.5956°N	71°.2034°E	2	<26	10	1	2017
Khyber	Soor kamar	33°.5956°N	71°.2034°E	2	>35	10	3	2017
Khyber	Soor kamar	33°.5956°N	71°.2034°E	1	<26	10	3	2017
Khyber	Soor kamar	33°.5956°N	71°.2034°E	1	<26	10	2	2017
Khyber	Soor kamar	33°.5956°N	71°.2034°E	2	<26	10	3	2017
Khyber	Soor kamar	33°.5956°N	71°.2034°E	2	<26	10	1	2017
Khyber	Soor kamar	33°.5956°N	71°.2034°E	2	<26	10	3	2017
Khyber	Soor kamar	33°.5956°N	71°.2034°E	2	<26	10	1	2017
Khyber	Soor kamar	33°.5956°N	71°.2034°E	2	<26	10	2	2017
Khyber	Soor kamar	33°.5956°N	71°.2034°E	1	<26	10	3	2017
Khyber	Soor kamar	33°.5956°N	71°.2034°E	2	>35	10	2	2017
Khyber	Soor kamar	33°.5956°N	71°.2034°E	2	<26	11	2	2017
Khyber	Soor kamar	33°.5956°N	71°.2034°E	1	<26	11	1	2017
Khyber	Soor kamar	33°.5956°N	71°.2034°E	2	<26	11	1	2017
Khyber	Soor kamar	33°.5956°N	71°.2034°E	2	<26	11	3	2017
Khyber	Soor kamar	33°.5956°N	71°.2034°E	1	<26	11	3	2017
Khyber	Soor kamar	33°.5956°N	71°.2034°E	1	<26	11	3	2017
Khyber	Soor kamar	33°.5956°N	71°.2034°E	1	<26	11	1	2017
Khyber	Soor kamar	33°.5956°N	71°.2034°E	2	<26	11	4	2017
Khyber	Soor kamar	33°.5956°N	71°.2034°E	1	<26	11	2	2017
Khyber	Soor kamar	33°.5956°N	71°.2034°E	1	<26	11	3	2017
Khyber	Soor kamar	33°.5956°N	71°.2034°E	2	<26	11	3	2017
Khyber	Soor kamar	33°.5956°N	71°.2034°E	1	<26	11	3	2017
Khyber	Soor kamar	33°.5956°N	71°.2034°E	2	<26	11	2	2017
Khyber	Soor kamar	33°.5956°N	71°.2034°E	1	<26	11	3	2017
Khyber	Soor kamar	33°.5956°N	71°.2034°E	2	<26	11	1	2017
Khyber	Soor kamar	33°.5956°N	71°.2034°E	1	>35	12	2	2017
Khyber	Soor kamar	33°.5956°N	71°.2034°E	2	>35	12	1	2017
Khyber	Soor kamar	33°.5956°N	71°.2034°E	2	>35	12	1	2017
Khyber	Soor kamar	33°.5956°N	71°.2034°E	2	26-35	12	1	2017
Khyber	Soor kamar	33°.5956°N	71°.2034°E	2	<26	12	4	2017
Khyber	Soor kamar	33°.5956°N	71°.2034°E	2	<26	12	2	2017
Khyber	Soor kamar	33°.5956°N	71°.2034°E	1	<26	12	1	2017
Khyber	Soor kamar	33°.5956°N	71°.2034°E	2	<26	12	1	2017
Khyber	Soor kamar	33°.5956°N	71°.2034°E	2	<26	12	1	2017
Khyber	Soor kamar	33°.5956°N	71°.2034°E	2	<26	12	2	2017
Khyber	Soor kamar	33°.5956°N	71°.2034°E	2	<26	12	1	2017
Khyber	Soor kamar	33°.5956°N	71°.2034°E	2	<26	12	3	2017
Khyber	Soor kamar	33°.5956°N	71°.2034°E	1	<26	12	2	2017
Khyber	Soor kamar	33°.5956°N	71°.2034°E	2	<26	12	1	2017
Khyber	Soor kamar	33°.5956°N	71°.2034°E	2	<26	12	3	2017
Khyber	Soor kamar	33°.5956°N	71°.2034°E	1	<26	12	4	2017
Khyber	Soor kamar	33°.5956°N	71°.2034°E	2	<26	12	2	2017
Khyber	Soor kamar	33°.5956°N	71°.2034°E	2	<26	12	2	2017
Khyber	Soor kamar	33°.5956°N	71°.2034°E	2	<26	12	3	2017
Khyber	Soor kamar	33°.5956°N	71°.2034°E	2	<26	12	3	2017
Khyber	Surdand	33°.5335°N	71°.3014°E	2	<26	1	4	2017
Khyber	Tawda Mela	34°.0152°N	71°.2622°E	1	>35	4	3	2017
Khyber	Tawda Mela	34°.0152°N	71°.2622°E	1	<26	4	1	2017
Khyber	Tawda Mela	34°.0152°N	71°.2622°E	1	<26	4	3	2017
Khyber	Tawda Mela	34°.0152°N	71°.2622°E	2	<26	5	3	2017
Khyber	Tawda Mela	34°.0152°N	71°.2622°E	2	<26	10	2	2017
Khyber	Tedi bazar	33°.5956°N	71°.2034°E	1	>35	1	3	2017
Khyber	Tedi bazar	33°.5956°N	71°.2034°E	2	<26	2	3	2017
Khyber	Tedi bazar	33°.5956°N	71°.2034°E	2	>35	5	2	2017
Khyber	Tedi bazar	33°.5956°N	71°.2034°E	2	>35	6	2	2017
Khyber	Tedi bazar	33°.5956°N	71°.2034°E	2	26-35	8	1	2017
Khyber	Tedi bazar	33°.5956°N	71°.2034°E	2	<26	8	2	2017
Khyber	Tedi bazar	33°.5956°N	71°.2034°E	2	>35	8	1	2017
Khyber	Tedi bazar	33°.5956°N	71°.2034°E	2	<26	9	1	2017
Khyber	Tedi bazar	33°.5956°N	71°.2034°E	2	<26	10	4	2017
Khyber	Tedi bazar	33°.5956°N	71°.2034°E	2	<26	12	4	2017
Khyber	Tirah	33°.4726°N	70°.4627°E	1	<26	1	3	2017
Khyber	Tirah	33°.4726°N	70°.4627°E	1	<26	2	1	2017
Khyber	Tirah	33°.4726°N	70°.4627°E	2	<26	3	1	2017
Khyber	Tirah	33°.4726°N	70°.4627°E	2	<26	3	1	2017
Khyber	Tirah	33°.4726°N	70°.4627°E	2	26-35	5	3	2017
Khyber	Tirah	33°.4726°N	70°.4627°E	1	<26	5	4	2017
Khyber	Tirah	33°.4726°N	70°.4627°E	1	<26	7	1	2017
Khyber	Tirah	33°.4726°N	70°.4627°E	1	<26	7	1	2017
Khyber	Tirah	33°.4726°N	70°.4627°E	2	<26	8	4	2017
Khyber	Tirah	33°.4726°N	70°.4627°E	2	<26	8	3	2017
Khyber	Tirah	33°.4726°N	70°.4627°E	1	<26	8	3	2017
Khyber	Tirah	33°.4726°N	70°.4627°E	2	<26	9	4	2017
Khyber	Walo mela	34°.0115°N	71°.2009°E	1	>35	1	3	2017
Khyber	Walo mela	34°.0115°N	71°.2009°E	2	<26	1	1	2017
Khyber	Walo mela	34°.0115°N	71°.2009°E	2	<26	2	3	2017
Khyber	Walo mela	34°.0115°N	71°.2009°E	1	<26	4	1	2017
Khyber	Walo mela	34°.0115°N	71°.2009°E	1	<26	4	3	2017
Khyber	Walo mela	34°.0115°N	71°.2009°E	2	<26	4	3	2017
Khyber	Walo mela	34°.0115°N	71°.2009°E	2	<26	5	3	2017
Khyber	Walo mela	34°.0115°N	71°.2009°E	2	<26	5	1	2017
Khyber	Walo mela	34°.0115°N	71°.2009°E	2	<26	5	1	2017
Khyber	Walo mela	34°.0115°N	71°.2009°E	2	<26	5	4	2017
Khyber	Walo mela	34°.0115°N	71°.2009°E	2	<26	6	1	2017
Khyber	Walo mela	34°.0115°N	71°.2009°E	2	<26	7	2	2017
Khyber	Walo mela	34°.0115°N	71°.2009°E	1	<26	7	1	2017
Khyber	Walo mela	34°.0115°N	71°.2009°E	2	<26	8	1	2017
Khyber	Walo mela	34°.0115°N	71°.2009°E	2	<26	9	2	2017
Khyber	Walo mela	34°.0115°N	71°.2009°E	1	>35	9	1	2017
Khyber	Walo mela	34°.0115°N	71°.2009°E	2	<26	10	1	2017
Khyber	Walo mela	34°.0115°N	71°.2009°E	1	<26	10	1	2017
Khyber	Walo mela	34°.0115°N	71°.2009°E	1	<26	11	1	2017
Khyber	Walo mela	34°.0115°N	71°.2009°E	2	<26	11	2	2017
Khyber	Walo mela	34°.0115°N	71°.2009°E	1	<26	11	3	2017
Khyber	Walo mela	34°.0115°N	71°.2009°E	1	<26	11	3	2017
Khyber	Walo mela	34°.0115°N	71°.2009°E	1	>35	11	1	2017
Khyber	Warmando mela	34°.0115°N	71°.2009°E	1	<26	1	1	2017
Khyber	Warmando mela	34°.0115°N	71°.2009°E	2	<26	1	1	2017
Khyber	Warmando mela	34°.0115°N	71°.2009°E	2	<26	1	1	2017
Khyber	Warmando mela	34°.0115°N	71°.2009°E	2	<26	1	1	2017
Khyber	Warmando mela	34°.0115°N	71°.2009°E	2	<26	3	3	2017
Khyber	Warmando mela	34°.0115°N	71°.2009°E	2	<26	4	1	2017
Khyber	Warmando mela	34°.0115°N	71°.2009°E	2	<26	4	1	2017
Khyber	Warmando mela	34°.0115°N	71°.2009°E	2	<26	5	1	2017
Khyber	Warmando mela	34°.0115°N	71°.2009°E	2	<26	5	1	2017
Khyber	Warmando mela	34°.0115°N	71°.2009°E	2	<26	5	1	2017
Khyber	Warmando mela	34°.0115°N	71°.2009°E	2	<26	7	1	2017
Khyber	Warmando mela	34°.0115°N	71°.2009°E	1	<26	7	2	2017
Khyber	Warmando mela	34°.0115°N	71°.2009°E	1	<26	8	2	2017
Khyber	Warmando mela	34°.0115°N	71°.2009°E	2	<26	12	1	2017
Khyber	Warmando mela	34°.0115°N	71°.2009°E	2	<26	12	1	2017
Khyber	Ajmeer Kaly	34° 0'5.42"N	71°23'7.46"E	1	>35	12	3	2020	1, female
Khyber	Ajmeer Kaly	34° 0'5.42"N	71°23'7.46"E	1	>35	11	3	2020	2, male
Khyber	Alacha	34° 5'44.35"N	71° 8'29.26"E	2	26-35	8	3	2020
Khyber	Alacha	34° 5'44.35"N	71° 8'29.26"E	1	<26	7	4	2020
Khyber	Alacha	34° 5'44.35"N	71° 8'29.26"E	2	<26	8	3	2020
Khyber	Alacha	34° 5'44.35"N	71° 8'29.26"E	1	<26	7	4	2020
Khyber	Alasba	33°55'19.31"N	71°27'45.32"E	1	<26	10	1	2020
Khyber	Ali masjid	34° 1'19.90"N	71°15'53.97"E	2	<26	6	1	2020
Khyber	Ali masjid	34° 1'19.90"N	71°15'53.97"E	1	<26	12	2	2020
Khyber	Ali masjid	34° 1'19.90"N	71°15'53.97"E	2	<26	12	2	2020
Khyber	Ali masjid	34° 1'19.90"N	71°15'53.97"E	2	<26	7	1	2020
Khyber	Ali masjid	34° 1'19.90"N	71°15'53.97"E	1	<26	10	3	2020
Khyber	Ali masjid	34° 1'19.90"N	71°15'53.97"E	2	<26	7	1	2020
Khyber	Ali masjid	34° 1'19.90"N	71°15'53.97"E	2	<26	10	4	2020
Khyber	Ali masjid	34° 1'19.90"N	71°15'53.97"E	1	<26	7	1	2020
Khyber	Ali masjid	34° 1'19.90"N	71°15'53.97"E	1	<26	11	1	2020
Khyber	Ali masjid	34° 1'19.90"N	71°15'53.97"E	1	<26	10	1	2020
Khyber	Ali masjid	34° 1'19.90"N	71°15'53.97"E	1	<26	9	1	2020
Khyber	Ali masjid	34° 1'19.90"N	71°15'53.97"E	2	<26	12	1	2020
Khyber	Ali masjid	34° 1'19.90"N	71°15'53.97"E	1	<26	7	1	2020
Khyber	Ali masjid	34° 1'19.90"N	71°15'53.97"E	1	<26	9	2	2020
Khyber	Ali masjid	34° 1'19.90"N	71°15'53.97"E	2	<26	7	3	2020
Khyber	Ali masjid	34° 1'19.90"N	71°15'53.97"E	2	<26	7	4	2020
Khyber	Ali masjid	34° 1'19.90"N	71°15'53.97"E	2	<26	6	1	2020
Khyber	Ali masjid	34° 1'19.90"N	71°15'53.97"E	2	<26	7	3	2020
Khyber	Ali masjid	34° 1'19.90"N	71°15'53.97"E	1	<26	7	1	2020
Khyber	Ali masjid	34° 1'19.90"N	71°15'53.97"E	1	<26	10	1	2020
Khyber	Ali masjid	34° 1'19.90"N	71°15'53.97"E	2	<26	10	1	2020
Khyber	Ali masjid	34° 1'19.90"N	71°15'53.97"E	1	<26	7	3	2020
Khyber	Ali masjid	34° 1'19.90"N	71°15'53.97"E	1	<26	6	3	2020
Khyber	Ali masjid	34° 1'19.90"N	71°15'53.97"E	2	<26	6	3	2020
Khyber	Ali masjid	34° 1'19.90"N	71°15'53.97"E	2	<26	6	1	2020
Khyber	Ali masjid	34° 1'19.90"N	71°15'53.97"E	2	<26	6	2	2020
Khyber	Ali masjid	34° 1'19.90"N	71°15'53.97"E	2	<26	10	2	2020
Khyber	Ali masjid	34° 1'19.90"N	71°15'53.97"E	1	<26	6	3	2020
Khyber	Ali masjid	34° 1'19.90"N	71°15'53.97"E	2	<26	6	1	2020
Khyber	Ali masjid	34° 1'19.90"N	71°15'53.97"E	2	<26	10	1	2020
Khyber	Ali masjid	34° 1'19.90"N	71°15'53.97"E	1	<26	12	3	2020
Khyber	Ali masjid	34° 1'19.90"N	71°15'53.97"E	2	<26	7	1	2020
Khyber	Ali masjid	34° 1'19.90"N	71°15'53.97"E	2	<26	6	1	2020
Khyber	Ali masjid	34° 1'19.90"N	71°15'53.97"E	2	<26	9	3	2020
Khyber	Ali masjid	34° 1'19.90"N	71°15'53.97"E	2	<26	9	1	2020
Khyber	Ali masjid	34° 1'19.90"N	71°15'53.97"E	2	<26	4	3	2020
Khyber	Ali masjid	34° 1'19.90"N	71°15'53.97"E	1	<26	8	2	2020
Khyber	Ali masjid	34° 1'19.90"N	71°15'53.97"E	2	<26	12	4	2020
Khyber	Ali masjid	34° 1'19.90"N	71°15'53.97"E	2	<26	12	4	2020
Khyber	Ali masjid	34° 1'19.90"N	71°15'53.97"E	2	<26	7	2	2020
Khyber	Ali masjid	34° 1'19.90"N	71°15'53.97"E	2	<26	6	4	2020
Khyber	Ali masjid	34° 1'19.90"N	71°15'53.97"E	1	<26	11	1	2020
Khyber	Ali masjid	34° 1'19.90"N	71°15'53.97"E	2	<26	9	2	2020
Khyber	Ali masjid	34° 1'19.90"N	71°15'53.97"E	1	<26	9	1	2020
Khyber	Ali masjid	34° 1'19.90"N	71°15'53.97"E	1	<26	6	4	2020
Khyber	Ali masjid	34° 1'19.90"N	71°15'53.97"E	1	<26	6	3	2020
Khyber	Ali masjid	34° 1'19.90"N	71°15'53.97"E	1	<26	9	3	2020
Khyber	Ali masjid	34° 1'19.90"N	71°15'53.97"E	2	<26	9	1	2020
Khyber	Ali masjid	34° 1'19.90"N	71°15'53.97"E	2	<26	10	1	2020
Khyber	Ali masjid	34° 1'19.90"N	71°15'53.97"E	2	<26	9	3	2020
Khyber	Ali masjid	34° 1'19.90"N	71°15'53.97"E	2	<26	7	2	2020
Khyber	Ali masjid	34° 1'19.90"N	71°15'53.97"E	1	<26	9	2	2020
Khyber	Ali masjid	34° 1'19.90"N	71°15'53.97"E	2	<26	11	3	2020
Khyber	Ali masjid	34° 1'19.90"N	71°15'53.97"E	2	<26	10	2	2020
Khyber	Ali masjid	34° 1'19.90"N	71°15'53.97"E	2	<26	8	3	2020
Khyber	Ali masjid	34° 1'19.90"N	71°15'53.97"E	2	<26	12	2	2020
Khyber	Ali masjid	34° 1'19.90"N	71°15'53.97"E	2	<26	11	3	2020
Khyber	Ali masjid	34° 1'19.90"N	71°15'53.97"E	1	<26	10	1	2020
Khyber	Ali masjid	34° 1'19.90"N	71°15'53.97"E	2	26-35	10	4	2020
Khyber	Ali masjid	34° 1'19.90"N	71°15'53.97"E	2	>35	8	2	2020
Khyber	Ali masjid	34° 1'19.90"N	71°15'53.97"E	2	>35	11	4	2020
Khyber	Ali masjid	34° 1'19.90"N	71°15'53.97"E	2	>35	7	3	2020
Khyber	Ali masjid	34° 1'19.90"N	71°15'53.97"E	2	>35	12	1	2020
Khyber	Ali masjid	34° 1'19.90"N	71°15'53.97"E	1	>35	12	3	2020
Khyber	Ali masjid	34° 1'19.90"N	71°15'53.97"E	2	<26	7	1	2020
Khyber	Ali masjid	34° 1'19.90"N	71°15'53.97"E	2	<26	7	1	2020
Khyber	Ali masjid	34° 1'19.90"N	71°15'53.97"E	2	<26	7	2	2020
Khyber	Ali masjid	34° 1'19.90"N	71°15'53.97"E	2	<26	8	3	2020
Khyber	Ali masjid	34° 1'19.90"N	71°15'53.97"E	2	>35	8	2	2020
Khyber	Ali masjid	34° 1'19.90"N	71°15'53.97"E	1	<26	8	2	2020
Khyber	Ali masjid	34° 1'19.90"N	71°15'53.97"E	2	<26	7	3	2020
Khyber	Ali masjid	34° 1'19.90"N	71°15'53.97"E	1	<26	7	1	2020
Khyber	Ali masjid	34° 1'19.90"N	71°15'53.97"E	2	<26	7	2	2020
Khyber	Ali masjid	34° 1'19.90"N	71°15'53.97"E	1	<26	6	3	2020
Khyber	Ali masjid	34° 1'19.90"N	71°15'53.97"E	1	<26	6	3	2020
Khyber	Ali masjid	34° 1'19.90"N	71°15'53.97"E	1	<26	6	3	2020
Khyber	Ali masjid	34° 1'19.90"N	71°15'53.97"E	2	<26	6	3	2020
Khyber	Ali masjid	34° 1'19.90"N	71°15'53.97"E	2	<26	6	1	2020
Khyber	Ali masjid	34° 1'19.90"N	71°15'53.97"E	2	<26	6	1	2020
Khyber	Ali masjid	34° 1'19.90"N	71°15'53.97"E	2	<26	6	1	2020
Khyber	Ali masjid	34° 1'19.90"N	71°15'53.97"E	2	<26	6	1	2020
Khyber	Ali masjid	34° 1'19.90"N	71°15'53.97"E	2	<26	6	1	2020
Khyber	Ali masjid	34° 1'19.90"N	71°15'53.97"E	2	<26	6	2	2020
Khyber	Ali masjid	34° 1'19.90"N	71°15'53.97"E	2	<26	6	4	2020
Khyber	Ali masjid	34° 1'19.90"N	71°15'53.97"E	1	<26	6	4	2020
Khyber	Ali masjid	34° 1'19.90"N	71°15'53.97"E	1	<26	1	4	2020
Khyber	Ali masjid	34° 1'19.90"N	71°15'53.97"E	1	<26	7	1	2020
Khyber	Ali masjid	34° 1'19.90"N	71°15'53.97"E	1	<26	3	1	2020
Khyber	Ali masjid	34° 1'19.90"N	71°15'53.97"E	2	<26	3	1	2020
Khyber	Ali masjid	34° 1'19.90"N	71°15'53.97"E	2	<26	5	1	2020
Khyber	Ali masjid	34° 1'19.90"N	71°15'53.97"E	2	<26	3	2	2020
Khyber	Ali masjid	34° 1'19.90"N	71°15'53.97"E	2	<26	2	1	2020
Khyber	Ali masjid	34° 1'19.90"N	71°15'53.97"E	2	<26	7	1	2020
Khyber	Ali masjid	34° 1'19.90"N	71°15'53.97"E	2	<26	7	1	2020
Khyber	Ali masjid	34° 1'19.90"N	71°15'53.97"E	2	<26	3	1	2020
Khyber	Ali masjid	34° 1'19.90"N	71°15'53.97"E	2	<26	2	1	2020
Khyber	Ali masjid	34° 1'19.90"N	71°15'53.97"E	1	<26	1	3	2020
Khyber	Ali masjid	34° 1'19.90"N	71°15'53.97"E	1	<26	7	1	2020
Khyber	Ali masjid	34° 1'19.90"N	71°15'53.97"E	2	<26	7	1	2020
Khyber	Ali masjid	34° 1'19.90"N	71°15'53.97"E	1	<26	3	2	2020
Khyber	Ali masjid	34° 1'19.90"N	71°15'53.97"E	2	<26	3	4	2020
Khyber	Ali masjid	34° 1'19.90"N	71°15'53.97"E	2	<26	2	1	2020
Khyber	Ali masjid	34° 1'19.90"N	71°15'53.97"E	1	<26	5	4	2020
Khyber	Ali masjid	34° 1'19.90"N	71°15'53.97"E	1	<26	5	3	2020
Khyber	Ali masjid	34° 1'19.90"N	71°15'53.97"E	2	<26	2	3	2020
Khyber	Ali masjid	34° 1'19.90"N	71°15'53.97"E	2	<26	1	3	2020
Khyber	Ali masjid	34° 1'19.90"N	71°15'53.97"E	2	<26	8	2	2020
Khyber	Ali masjid	34° 1'19.90"N	71°15'53.97"E	1	<26	3	1	2020
Khyber	Ali masjid	34° 1'19.90"N	71°15'53.97"E	2	<26	2	1	2020
Khyber	Ali masjid	34° 1'19.90"N	71°15'53.97"E	1	<26	3	1	2020
Khyber	Ali masjid	34° 1'19.90"N	71°15'53.97"E	2	<26	3	1	2020
Khyber	Ali masjid	34° 1'19.90"N	71°15'53.97"E	1	<26	2	3	2020
Khyber	Ali masjid	34° 1'19.90"N	71°15'53.97"E	2	<26	8	1	2020
Khyber	Ali masjid	34° 1'19.90"N	71°15'53.97"E	1	<26	5	3	2020
Khyber	Ali masjid	34° 1'19.90"N	71°15'53.97"E	1	<26	2	3	2020
Khyber	Ali masjid	34° 1'19.90"N	71°15'53.97"E	1	<26	2	1	2020
Khyber	Ali masjid	34° 1'19.90"N	71°15'53.97"E	1	<26	2	1	2020
Khyber	Ali masjid	34° 1'19.90"N	71°15'53.97"E	2	<26	2	2	2020
Khyber	Ali masjid	34° 1'19.90"N	71°15'53.97"E	1	<26	2	1	2020
Khyber	Ali masjid	34° 1'19.90"N	71°15'53.97"E	1	<26	1	3	2020
Khyber	Ali masjid	34° 1'19.90"N	71°15'53.97"E	1	<26	5	1	2020
Khyber	Ali masjid	34° 1'19.90"N	71°15'53.97"E	2	<26	2	4	2020
Khyber	Ali masjid	34° 1'19.90"N	71°15'53.97"E	1	<26	3	1	2020
Khyber	Ali masjid	34° 1'19.90"N	71°15'53.97"E	2	<26	3	2	2020
Khyber	Ali masjid	34° 1'19.90"N	71°15'53.97"E	1	<26	2	2	2020
Khyber	Ali masjid	34° 1'19.90"N	71°15'53.97"E	2	<26	1	1	2020
Khyber	Ali masjid	34° 1'19.90"N	71°15'53.97"E	2	<26	3	3	2020
Khyber	Ali masjid	34° 1'19.90"N	71°15'53.97"E	1	<26	2	2	2020
Khyber	Ali masjid	34° 1'19.90"N	71°15'53.97"E	1	<26	1	4	2020
Khyber	Ali masjid	34° 1'19.90"N	71°15'53.97"E	2	<26	2	3	2020
Khyber	Ali masjid	34° 1'19.90"N	71°15'53.97"E	1	<26	2	3	2020
Khyber	Ali masjid	34° 1'19.90"N	71°15'53.97"E	1	<26	2	3	2020
Khyber	Ali masjid	34° 1'19.90"N	71°15'53.97"E	1	<26	1	4	2020
Khyber	Ali masjid	34° 1'19.90"N	71°15'53.97"E	2	<26	5	3	2020
Khyber	Ali masjid	34° 1'19.90"N	71°15'53.97"E	2	<26	2	3	2020
Khyber	Ali masjid	34° 1'19.90"N	71°15'53.97"E	2	<26	2	3	2020
Khyber	Ali masjid	34° 1'19.90"N	71°15'53.97"E	2	<26	2	2	2020
Khyber	Ali masjid	34° 1'19.90"N	71°15'53.97"E	2	<26	1	2	2020
Khyber	Ali masjid	34° 1'19.90"N	71°15'53.97"E	2	<26	5	4	2020
Khyber	Ali masjid	34° 1'19.90"N	71°15'53.97"E	1	<26	5	1	2020
Khyber	Ali masjid	34° 1'19.90"N	71°15'53.97"E	1	<26	2	3	2020
Khyber	Ali masjid	34° 1'19.90"N	71°15'53.97"E	1	<26	5	3	2020
Khyber	Ali masjid	34° 1'19.90"N	71°15'53.97"E	2	<26	2	3	2020
Khyber	Ali masjid	34° 1'19.90"N	71°15'53.97"E	2	<26	2	4	2020
Khyber	Ali masjid	34° 1'19.90"N	71°15'53.97"E	2	<26	2	3	2020
Khyber	Ali masjid	34° 1'19.90"N	71°15'53.97"E	1	<26	2	1	2020
Khyber	Ali masjid	34° 1'19.90"N	71°15'53.97"E	2	<26	3	4	2020
Khyber	Ali masjid	34° 1'19.90"N	71°15'53.97"E	1	<26	7	1	2020
Khyber	Ali masjid	34° 1'19.90"N	71°15'53.97"E	1	<26	3	3	2020
Khyber	Ali masjid	34° 1'19.90"N	71°15'53.97"E	2	26-35	3	1	2020
Khyber	Ali masjid	34° 1'19.90"N	71°15'53.97"E	1	26-35	1	3	2020
Khyber	Ali masjid	34° 1'19.90"N	71°15'53.97"E	1	26-35	2	1	2020
Khyber	Ali masjid	34° 1'19.90"N	71°15'53.97"E	1	26-35	2	3	2020
Khyber	Ali masjid	34° 1'19.90"N	71°15'53.97"E	2	>35	2	2	2020
Khyber	Ali masjid	34° 1'19.90"N	71°15'53.97"E	1	>35	2	3	2020
Khyber	Ali masjid	34° 1'19.90"N	71°15'53.97"E	1	>35	3	2	2020
Khyber	Ali masjid	34° 1'19.90"N	71°15'53.97"E	2	>35	3	1	2020
Khyber	Ali masjid	34° 1'19.90"N	71°15'53.97"E	1	>35	2	3	2020
Khyber	alocha	34° 5'44.35"N	71° 8'29.26"E	2	<26	1	2	2020
Khyber	ashab bazar	34° 0'5.42"N	71°23'7.46"E	1	<26	5	3	2020
Khyber	Bagyari	34° 0'5.42"N	71°23'7.46"E	1	<26	9	3	2020
Khyber	bahadr kalay	34° 0'5.42"N	71°23'7.46"E	2	<26	3	1	2020
Khyber	Bakar abad	34° 4'24.90"N	71°23'6.89"E	1	<26	6	1	2020
Khyber	Bakar abad	34° 4'24.90"N	71°23'6.89"E	2	<26	11	2	2020
Khyber	Bakar abad	34° 4'24.90"N	71°23'6.89"E	1	<26	7	2	2020
Khyber	Bakar abad	34° 4'24.90"N	71°23'6.89"E	1	<26	11	1	2020
Khyber	Bakar abad	34° 4'24.90"N	71°23'6.89"E	1	<26	5	1	2020
Khyber	Bakar abad	34° 4'24.90"N	71°23'6.89"E	2	<26	12	3	2020
Khyber	Bakar abad	34° 4'24.90"N	71°23'6.89"E	1	<26	12	2	2020
Khyber	Bakar abad	34° 4'24.90"N	71°23'6.89"E	2	<26	12	1	2020
Khyber	Bakar abad	34° 4'24.90"N	71°23'6.89"E	2	<26	12	1	2020
Khyber	Bakar abad	34° 4'24.90"N	71°23'6.89"E	1	<26	12	1	2020
Khyber	Bakar abad	34° 4'24.90"N	71°23'6.89"E	1	<26	12	3	2020
Khyber	Bakar abad	34° 4'24.90"N	71°23'6.89"E	1	26-35	7	2	2020
Khyber	Bakkar Abad	34° 4'24.90"N	71°23'6.89"E	1	<26	9	3	2020
Khyber	Bakkar Abad	34° 4'24.90"N	71°23'6.89"E	1	<26	10	4	2020
Khyber	Bakkar Abad	34° 4'24.90"N	71°23'6.89"E	2	<26	9	3	2020
Khyber	Bakkar Abad	34° 4'24.90"N	71°23'6.89"E	2	<26	9	4	2020
Khyber	Bakkar Abad	34° 4'24.90"N	71°23'6.89"E	1	<26	7	2	2020
Khyber	Bakkar Abad	34° 4'24.90"N	71°23'6.89"E	1	26-35	7	2	2020
Khyber	Bakkar Abad	34° 4'24.90"N	71°23'6.89"E	1	<26	6	1	2020
Khyber	bakkara	34° 0'5.42"N	71°23'7.46"E	1	<26	2	1	2020
Khyber	bakkara	34° 0'5.42"N	71°23'7.46"E	1	<26	2	3	2020
Khyber	bakkara	34° 0'5.42"N	71°23'7.46"E	2	<26	2	1	2020
Khyber	bakkara	34° 0'5.42"N	71°23'7.46"E	2	<26	6	1	2020
Khyber	bakkara	34° 0'5.42"N	71°23'7.46"E	2	<26	6	3	2020
Khyber	bakkara	34° 0'5.42"N	71°23'7.46"E	1	<26	6	2	2020
Khyber	bakkara	34° 0'5.42"N	71°23'7.46"E	2	<26	6	3	2020
Khyber	bakkara	34° 0'5.42"N	71°23'7.46"E	2	>35	6	1	2020
Khyber	bakkara	34° 0'5.42"N	71°23'7.46"E	1	<26	3	1	2020
Khyber	bakkara	34° 0'5.42"N	71°23'7.46"E	1	<26	3	1	2020
Khyber	bakkara	34° 0'5.42"N	71°23'7.46"E	2	<26	6	3	2020
Khyber	bakkara	34° 0'5.42"N	71°23'7.46"E	2	<26	6	3	2020
Khyber	bakkara	34° 0'5.42"N	71°23'7.46"E	2	<26	6	1	2020
Khyber	bakkara	34° 0'5.42"N	71°23'7.46"E	2	>35	6	1	2020
Khyber	bakkara	34° 0'5.42"N	71°23'7.46"E	1	<26	6	2	2020
Khyber	Bakrabad	34° 4'24.90"N	71°23'6.89"E	2	<26	2	1	2020
Khyber	Bakrabad	34° 4'24.90"N	71°23'6.89"E	2	<26	2	1	2020
Khyber	Bakrabad	34° 4'24.90"N	71°23'6.89"E	1	<26	3	4	2020
Khyber	Bakrabad	34° 4'24.90"N	71°23'6.89"E	1	<26	1	1	2020
Khyber	Bakrabad	34° 4'24.90"N	71°23'6.89"E	2	<26	3	4	2020
Khyber	Bakrabad	34° 4'24.90"N	71°23'6.89"E	1	<26	3	3	2020
Khyber	Bakrabad	34° 4'24.90"N	71°23'6.89"E	2	<26	2	3	2020
Khyber	Bakrabad	34° 4'24.90"N	71°23'6.89"E	2	<26	1	2	2020
Khyber	Bakrabad	34° 4'24.90"N	71°23'6.89"E	1	>35	1	4	2020
Khyber	Bara	33°55'19.31"N	71°27'45.32"E	1	<26	12	1	2020
Khyber	bara	33°55'19.31"N	71°27'45.32"E	1	<26	3	1	2020
Khyber	Bara	33°55'19.31"N	71°27'45.32"E	1	<26	11	1	2020
Khyber	Bara	33°55'19.31"N	71°27'45.32"E	2	<26	1	1	2020
Khyber	Bara	33°55'19.31"N	71°27'45.32"E	1	<26	1	1	2020
Khyber	Bara	33°55'19.31"N	71°27'45.32"E	1	<26	12	3	2020
Khyber	Bara	33°55'19.31"N	71°27'45.32"E	2	<26	12	2	2020
Khyber	Bara	33°55'19.31"N	71°27'45.32"E	2	<26	12	1	2020
Khyber	Bara	33°55'19.31"N	71°27'45.32"E	2	<26	12	3	2020
Khyber	Bara	33°55'19.31"N	71°27'45.32"E	1	<26	11	3	2020
Khyber	Bara	33°55'19.31"N	71°27'45.32"E	1	<26	12	2	2020
Khyber	Bara	33°55'19.31"N	71°27'45.32"E	1	<26	10	2	2020
Khyber	Bara	33°55'19.31"N	71°27'45.32"E	1	<26	12	1	2020
Khyber	Bara	33°55'19.31"N	71°27'45.32"E	2	<26	12	2	2020
Khyber	Bara	33°55'19.31"N	71°27'45.32"E	1	<26	3	3	2020
Khyber	Bara	33°55'19.31"N	71°27'45.32"E	1	<26	12	1	2020
Khyber	Bara	33°55'19.31"N	71°27'45.32"E	2	<26	12	2	2020
Khyber	Bara	33°55'19.31"N	71°27'45.32"E	2	<26	1	1	2020
Khyber	bara	33°55'19.31"N	71°27'45.32"E	1	<26	5	1	2020
Khyber	Bara	33°55'19.31"N	71°27'45.32"E	2	<26	10	1	2020
Khyber	Bara	33°55'19.31"N	71°27'45.32"E	2	<26	9	1	2020
Khyber	bara	33°55'19.31"N	71°27'45.32"E	2	<26	7	4	2020
Khyber	bara	33°55'19.31"N	71°27'45.32"E	1	<26	6	3	2020
Khyber	Bara	33°55'19.31"N	71°27'45.32"E	2	<26	11	1	2020
Khyber	bara	33°55'19.31"N	71°27'45.32"E	2	<26	2	2	2020
Khyber	bara	33°55'19.31"N	71°27'45.32"E	2	<26	2	3	2020
Khyber	Bara	33°55'19.31"N	71°27'45.32"E	1	<26	9	3	2020
Khyber	Bara	33°55'19.31"N	71°27'45.32"E	2	<26	6	1	2020
Khyber	Bara	33°55'19.31"N	71°27'45.32"E	2	<26	3	3	2020
Khyber	bara	33°55'19.31"N	71°27'45.32"E	2	<26	8	1	2020
Khyber	Bara	33°55'19.31"N	71°27'45.32"E	2	<26	9	1	2020
Khyber	Bara	33°55'19.31"N	71°27'45.32"E	2	<26	2	2	2020
Khyber	Bara	33°55'19.31"N	71°27'45.32"E	2	<26	8	2	2020
Khyber	Bara	33°55'19.31"N	71°27'45.32"E	2	<26	6	1	2020
Khyber	bara	33°55'19.31"N	71°27'45.32"E	2	<26	1	3	2020
Khyber	bara	33°55'19.31"N	71°27'45.32"E	2	<26	4	2	2020
Khyber	Bara	33°55'19.31"N	71°27'45.32"E	2	<26	9	2	2020
Khyber	Bara	33°55'19.31"N	71°27'45.32"E	2	26-35	10	1	2020
Khyber	Bara	33°55'19.31"N	71°27'45.32"E	2	26-35	2	1	2020
Khyber	Bara	33°55'19.31"N	71°27'45.32"E	1	26-35	10	4	2020
Khyber	Bara	33°55'19.31"N	71°27'45.32"E	2	>35	8	3	2020
Khyber	Bara	33°55'19.31"N	71°27'45.32"E	2	>35	7	2	2020
Khyber	Bara	33°55'19.31"N	71°27'45.32"E	2	>35	7	4	2020
Khyber	Bara	33°55'19.31"N	71°27'45.32"E	2	>35	7	2	2020
Khyber	Bara	33°55'19.31"N	71°27'45.32"E	2	>35	7	4	2020
Khyber	bara	33°55'19.31"N	71°27'45.32"E	1	<26	6	3	2020
Khyber	Bara	33°55'19.31"N	71°27'45.32"E	2	<26	6	1	2020
Khyber	Bara	33°55'19.31"N	71°27'45.32"E	2	<26	6	1	2020
Khyber	Bara Aka khail	33°54'16.95"N	71°27'46.15"E	1	<26	8	1	2020
Khyber	Bara Qambar khail	33°56'20.27"N	71°21'36.44"E	2	<26	8	1	2020
Khyber	Barj Kaly	33°55'19.31"N	71°27'45.32"E	1	>35	6	3	2020
Khyber	Barj Nasar Khan kaly	34° 5'59.20"N	71°26'41.51"E	2	<26	1	1	2020
Khyber	Barj Nasar Khan Kaly	34° 5'59.20"N	71°26'41.51"E	1	>35	6	3	2020
Khyber	Barj Nasar Khan kaly	34° 5'59.20"N	71°26'41.51"E	2	>35	5	1	2020
Khyber	Barj Nasar Khan kaly	34° 5'59.20"N	71°26'41.51"E	2	<26	12	1	2020
Khyber	Barj Nasar Khan kaly	34° 5'59.20"N	71°26'41.51"E	2	<26	5	1	2020
Khyber	bazar	34° 5'44.35"N	71° 8'29.26"E	2	<26	2	1	2020
Khyber	Bazar	34° 5'44.35"N	71° 8'29.26"E	2	<26	3	1	2020
Khyber	Bazar	34° 5'44.35"N	71° 8'29.26"E	1	<26	3	4	2020
Khyber	bazar	34° 5'44.35"N	71° 8'29.26"E	2	<26	2	1	2020
Khyber	Bazar	33°55'19.31"N	71°27'45.32"E	1	<26	8	1	2020
Khyber	bazar	33°55'19.31"N	71°27'45.32"E	2	<26	2	2	2020
Khyber	bazar	34° 0'5.42"N	71°23'7.46"E	1	<26	8	2	2020
Khyber	bazar	34° 5'44.35"N	71° 8'29.26"E	2	<26	3	4	2020
Khyber	bazar	34° 5'44.35"N	71° 8'29.26"E	2	<26	5	1	2020
Khyber	bazar	34° 5'44.35"N	71° 8'29.26"E	2	<26	2	4	2020
Khyber	bazar	34° 5'44.35"N	71° 8'29.26"E	2	<26	2	4	2020
Khyber	bazar	34° 5'44.35"N	71° 8'29.26"E	2	<26	4	4	2020
Khyber	Bazar	33°55'19.31"N	71°27'45.32"E	1	<26	7	1	2020
Khyber	bazar	34° 0'5.42"N	71°23'7.46"E	2	<26	3	1	2020
Khyber	bazar	34° 5'44.35"N	71° 8'29.26"E	1	26-35	2	1	2020
Khyber	bazar	34° 0'5.42"N	71°23'7.46"E	2	26-35	2	1	2020
Khyber	bazar	34° 5'44.35"N	71° 8'29.26"E	1	>35	2	1	2020
Khyber	Bazar	33°55'19.31"N	71°27'45.32"E	1	<26	8	1	2020
Khyber	Bazar	33°55'19.31"N	71°27'45.32"E	1	<26	7	1	2020
Khyber	beekar	33°55'19.31"N	71°27'45.32"E	2	<26	1	4	2020
Khyber	bikaly	34° 0'5.42"N	71°23'7.46"E	2	<26	6	1	2020
Khyber	bikaly	34° 0'5.42"N	71°23'7.46"E	2	<26	6	1	2020
Khyber	Bromna	34° 5'44.35"N	71° 8'29.26"E	2	<26	3	1	2020
Khyber	changy	34° 0'5.42"N	71°23'7.46"E	1	<26	4	1	2020
Khyber	cheenar kalay	34° 0'5.42"N	71°23'7.46"E	1	<26	2	3	2020
Khyber	cheenar kalay	34° 0'5.42"N	71°23'7.46"E	1	<26	2	3	2020
Khyber	cheenar kalay	34° 0'5.42"N	71°23'7.46"E	1	<26	2	2	2020
Khyber	cheenar kalay	34° 0'5.42"N	71°23'7.46"E	2	<26	2	3	2020
Khyber	cheenar kalay	34° 0'5.42"N	71°23'7.46"E	2	>35	2	3	2020
Khyber	cheenar kalay	34° 0'5.42"N	71°23'7.46"E	1	26-35	1	1	2020
Khyber	Cheenar kaly	34° 0'5.42"N	71°23'7.46"E	2	<26	9	2	2020
Khyber	chora	33°55'19.31"N	71°27'45.32"E	1	<26	8	3	2020
Khyber	Chora	33°55'19.31"N	71°27'45.32"E	2	<26	12	3	2020
Khyber	Chora	33°55'19.31"N	71°27'45.32"E	1	<26	2	4	2020
Khyber	chora	33°55'19.31"N	71°27'45.32"E	2	<26	2	1	2020
Khyber	chora	33°55'19.31"N	71°27'45.32"E	2	<26	2	3	2020
Khyber	Chora	33°55'19.31"N	71°27'45.32"E	1	<26	7	2	2020
Khyber	Chora	33°55'19.31"N	71°27'45.32"E	2	<26	6	1	2020
Khyber	chora	33°55'19.31"N	71°27'45.32"E	2	<26	3	1	2020
Khyber	chora	33°55'19.31"N	71°27'45.32"E	1	<26	3	2	2020
Khyber	Chora	33°55'19.31"N	71°27'45.32"E	2	<26	9	1	2020
Khyber	Chora	33°55'19.31"N	71°27'45.32"E	1	<26	7	2	2020
Khyber	Chora	33°55'19.31"N	71°27'45.32"E	2	<26	6	1	2020
Khyber	chora	33°55'19.31"N	71°27'45.32"E	2	<26	5	2	2020
Khyber	danishabad	34° 0'5.42"N	71°23'7.46"E	1	<26	5	1	2020
Khyber	Dini khail	33°55'19.31"N	71°27'45.32"E	2	<26	9	2	2020
Khyber	Dogy	34° 5'44.35"N	71° 8'29.26"E	2	>35	1	3	2020
Khyber	Ghareeza	34° 0'26.01"N	71°24'1.52"E	1	<26	8	3	2020
Khyber	ghareeza	34° 0'26.01"N	71°24'1.52"E	1	<26	7	3	2020
Khyber	Ghareeza	34° 0'26.01"N	71°24'1.52"E	1	<26	6	2	2020
Khyber	Ghareeza	34° 0'26.01"N	71°24'1.52"E	2	<26	10	1	2020
Khyber	Ghareeza	34° 0'26.01"N	71°24'1.52"E	2	<26	7	1	2020
Khyber	Ghareeza	34° 0'26.01"N	71°24'1.52"E	1	<26	7	4	2020
Khyber	ghareeza	34° 0'26.01"N	71°24'1.52"E	2	<26	1	1	2020
Khyber	ghareeza	34° 0'26.01"N	71°24'1.52"E	2	<26	8	1	2020
Khyber	ghareeza	34° 0'26.01"N	71°24'1.52"E	1	<26	8	1	2020
Khyber	Ghareeza	34° 0'26.01"N	71°24'1.52"E	2	<26	7	1	2020
Khyber	Ghareeza	34° 0'26.01"N	71°24'1.52"E	1	<26	11	2	2020
Khyber	ghareeza	34° 0'26.01"N	71°24'1.52"E	2	<26	2	3	2020
Khyber	Ghareeza	34° 0'26.01"N	71°24'1.52"E	2	<26	7	3	2020
Khyber	Ghareeza	34° 0'26.01"N	71°24'1.52"E	2	<26	11	3	2020
Khyber	Ghareeza	34° 0'26.01"N	71°24'1.52"E	2	<26	10	2	2020
Khyber	ghareeza	34° 0'26.01"N	71°24'1.52"E	1	<26	4	3	2020
Khyber	ghareeza	34° 0'26.01"N	71°24'1.52"E	2	<26	1	2	2020
Khyber	ghareeza	34° 0'26.01"N	71°24'1.52"E	2	<26	4	1	2020
Khyber	Ghareeza	34° 0'26.01"N	71°24'1.52"E	2	<26	7	3	2020
Khyber	ghareeza	34° 0'26.01"N	71°24'1.52"E	2	<26	3	1	2020
Khyber	ghareeza	34° 0'26.01"N	71°24'1.52"E	1	<26	5	1	2020
Khyber	ghareeza	34° 0'26.01"N	71°24'1.52"E	1	<26	5	4	2020
Khyber	Ghareeza	34° 0'26.01"N	71°24'1.52"E	2	<26	9	3	2020
Khyber	ghareeza	34° 0'26.01"N	71°24'1.52"E	1	<26	4	1	2020
Khyber	Ghareeza	34° 0'26.01"N	71°24'1.52"E	1	<26	7	3	2020
Khyber	Ghareeza	34° 0'26.01"N	71°24'1.52"E	2	<26	6	3	2020
Khyber	Ghareeza	34° 0'26.01"N	71°24'1.52"E	1	<26	11	1	2020
Khyber	ghareeza	34° 0'26.01"N	71°24'1.52"E	1	<26	2	3	2020
Khyber	ghareeza	34° 0'26.01"N	71°24'1.52"E	1	<26	2	3	2020
Khyber	Ghareeza	34° 0'26.01"N	71°24'1.52"E	1	<26	10	3	2020
Khyber	ghareeza	34° 0'26.01"N	71°24'1.52"E	2	<26	1	2	2020
Khyber	ghareeza	34° 0'26.01"N	71°24'1.52"E	2	<26	1	1	2020
Khyber	ghareeza	34° 0'26.01"N	71°24'1.52"E	1	<26	1	3	2020
Khyber	ghareeza	34° 0'26.01"N	71°24'1.52"E	1	<26	7	2	2020
Khyber	Ghareeza	34° 0'26.01"N	71°24'1.52"E	2	<26	8	2	2020
Khyber	Ghareeza	34° 0'26.01"N	71°24'1.52"E	2	<26	7	3	2020
Khyber	Ghareeza	34° 0'26.01"N	71°24'1.52"E	1	<26	12	3	2020
Khyber	Ghareeza	34° 0'26.01"N	71°24'1.52"E	1	<26	10	3	2020
Khyber	Ghareeza	34° 0'26.01"N	71°24'1.52"E	1	<26	6	2	2020
Khyber	Ghareeza	34° 0'26.01"N	71°24'1.52"E	2	<26	8	3	2020
Khyber	Ghareeza	34° 0'26.01"N	71°24'1.52"E	2	<26	12	3	2020
Khyber	Ghareeza	34° 0'26.01"N	71°24'1.52"E	1	<26	9	3	2020
Khyber	Ghareeza	34° 0'26.01"N	71°24'1.52"E	1	<26	10	3	2020
Khyber	Ghareeza	34° 0'26.01"N	71°24'1.52"E	1	<26	10	3	2020
Khyber	Ghareeza	34° 0'26.01"N	71°24'1.52"E	2	<26	9	3	2020
Khyber	ghareeza	34° 0'26.01"N	71°24'1.52"E	1	<26	2	3	2020
Khyber	ghareeza	34° 0'26.01"N	71°24'1.52"E	1	<26	2	4	2020
Khyber	Ghareeza	34° 0'26.01"N	71°24'1.52"E	1	<26	7	3	2020
Khyber	ghareeza	34° 0'26.01"N	71°24'1.52"E	2	<26	3	3	2020
Khyber	ghareeza	34° 0'26.01"N	71°24'1.52"E	2	<26	5	3	2020
Khyber	Ghareeza	34° 0'26.01"N	71°24'1.52"E	1	26-35	12	3	2020
Khyber	Ghareeza	34° 0'26.01"N	71°24'1.52"E	1	>35	11	3	2020
Khyber	ghareeza	34° 0'26.01"N	71°24'1.52"E	1	>35	2	3	2020
Khyber	Ghareeza	34° 0'26.01"N	71°24'1.52"E	2	>35	10	4	2020
Khyber	Ghareeza	34° 0'26.01"N	71°24'1.52"E	2	<26	8	3	2020
Khyber	Ghareeza	34° 0'26.01"N	71°24'1.52"E	1	<26	8	3	2020
Khyber	Ghareeza	34° 0'26.01"N	71°24'1.52"E	2	<26	7	3	2020
Khyber	Ghareeza	34° 0'26.01"N	71°24'1.52"E	1	<26	7	3	2020
Khyber	Ghareeza	34° 0'26.01"N	71°24'1.52"E	2	<26	7	3	2020
Khyber	Ghareeza	34° 0'26.01"N	71°24'1.52"E	2	<26	7	3	2020
Khyber	Ghareeza	34° 0'26.01"N	71°24'1.52"E	1	<26	7	3	2020
Khyber	Ghareeza	34° 0'26.01"N	71°24'1.52"E	2	<26	7	1	2020
Khyber	Ghareeza	34° 0'26.01"N	71°24'1.52"E	2	<26	7	1	2020
Khyber	Ghareeza	34° 0'26.01"N	71°24'1.52"E	1	<26	7	4	2020
Khyber	Ghareeza	34° 0'26.01"N	71°24'1.52"E	2	<26	6	3	2020
Khyber	Ghareeza	34° 0'26.01"N	71°24'1.52"E	1	<26	6	2	2020
Khyber	Ghareeza	34° 0'26.01"N	71°24'1.52"E	1	<26	6	2	2020
Khyber	ghreeza	34° 0'26.01"N	71°24'1.52"E	1	<26	1	1	2020
Khyber	ghreeza	34° 0'26.01"N	71°24'1.52"E	1	<26	1	2	2020
Khyber	ghreeza	34° 0'26.01"N	71°24'1.52"E	2	<26	1	1	2020
Khyber	ghundi	34° 0'5.42"N	71°23'7.46"E	2	<26	4	4	2020
Khyber	ghundi	34° 0'5.42"N	71°23'7.46"E	2	<26	4	2	2020
Khyber	ghundi	34° 0'5.42"N	71°23'7.46"E	1	>35	4	3	2020
Khyber	ghundi	34° 0'5.42"N	71°23'7.46"E	1	<26	8	4	2020
Khyber	Ghundi	34° 0'5.42"N	71°23'7.46"E	1	<26	8	1	2020
Khyber	Ghundi	34° 0'5.42"N	71°23'7.46"E	2	<26	8	2	2020
Khyber	Ghundi	34° 0'5.42"N	71°23'7.46"E	1	<26	8	2	2020
Khyber	Ghundi	34° 0'5.42"N	71°23'7.46"E	2	<26	8	3	2020
Khyber	Ghundi	34° 0'5.42"N	71°23'7.46"E	1	<26	8	3	2020
Khyber	Ghundi	34° 0'5.42"N	71°23'7.46"E	2	26-35	8	3	2020
Khyber	Ghundi	34° 0'5.42"N	71°23'7.46"E	1	>35	8	3	2020
Khyber	Ghundi	34° 0'5.42"N	71°23'7.46"E	1	<26	12	1	2020
Khyber	Ghundi	34° 0'5.42"N	71°23'7.46"E	1	<26	12	3	2020
Khyber	Ghundi	34° 0'5.42"N	71°23'7.46"E	1	<26	12	3	2020
Khyber	Ghundi	34° 0'5.42"N	71°23'7.46"E	2	<26	12	1	2020
Khyber	Ghundi	34° 0'5.42"N	71°23'7.46"E	2	<26	12	1	2020
Khyber	Ghundi	34° 0'5.42"N	71°23'7.46"E	1	<26	12	1	2020
Khyber	Ghundi	34° 0'5.42"N	71°23'7.46"E	1	<26	12	2	2020
Khyber	Ghundi	34° 0'5.42"N	71°23'7.46"E	2	26-35	12	2	2020
Khyber	Ghundi	34° 0'5.42"N	71°23'7.46"E	2	>35	12	3	2020
Khyber	Ghundi	34° 0'5.42"N	71°23'7.46"E	2	>35	12	2	2020
Khyber	Ghundi	34° 0'5.42"N	71°23'7.46"E	1	<26	2	4	2020
Khyber	Ghundi	34° 0'5.42"N	71°23'7.46"E	2	<26	2	1	2020
Khyber	Ghundi	34° 0'5.42"N	71°23'7.46"E	2	<26	2	2	2020
Khyber	Ghundi	34° 0'5.42"N	71°23'7.46"E	1	<26	2	1	2020
Khyber	Ghundi	34° 0'5.42"N	71°23'7.46"E	2	<26	2	4	2020
Khyber	Ghundi	34° 0'5.42"N	71°23'7.46"E	2	<26	2	3	2020
Khyber	Ghundi	34° 0'5.42"N	71°23'7.46"E	2	<26	2	3	2020
Khyber	Ghundi	34° 0'5.42"N	71°23'7.46"E	1	<26	2	3	2020
Khyber	Ghundi	34° 0'5.42"N	71°23'7.46"E	1	<26	2	2	2020
Khyber	Ghundi	34° 0'5.42"N	71°23'7.46"E	1	<26	2	3	2020
Khyber	Ghundi	34° 0'5.42"N	71°23'7.46"E	1	26-35	2	3	2020
Khyber	Ghundi	34° 0'5.42"N	71°23'7.46"E	2	>35	2	2	2020
Khyber	Ghundi	34° 0'5.42"N	71°23'7.46"E	1	>35	2	3	2020
Khyber	Ghundi	34° 0'5.42"N	71°23'7.46"E	2	>35	2	1	2020
Khyber	Ghundi	34° 0'5.42"N	71°23'7.46"E	2	>35	2	3	2020
Khyber	Ghundi	34° 0'5.42"N	71°23'7.46"E	2	>35	2	3	2020
Khyber	Ghundi	34° 0'5.42"N	71°23'7.46"E	2	<26	2	3	2020
Khyber	Ghundi	34° 0'5.42"N	71°23'7.46"E	1	>35	2	4	2020
Khyber	Ghundi	34° 0'5.42"N	71°23'7.46"E	2	<26	2	1	2020
Khyber	Ghundi	34° 0'5.42"N	71°23'7.46"E	1	<26	2	1	2020
Khyber	Ghundi	34° 0'5.42"N	71°23'7.46"E	1	<26	1	3	2020
Khyber	Ghundi	34° 0'5.42"N	71°23'7.46"E	1	<26	1	3	2020
Khyber	Ghundi	34° 0'5.42"N	71°23'7.46"E	2	<26	1	2	2020
Khyber	Ghundi	34° 0'5.42"N	71°23'7.46"E	1	<26	1	1	2020
Khyber	Ghundi	34° 0'5.42"N	71°23'7.46"E	2	<26	1	3	2020
Khyber	Ghundi	34° 0'5.42"N	71°23'7.46"E	1	<26	1	3	2020
Khyber	Ghundi	34° 0'5.42"N	71°23'7.46"E	2	<26	1	3	2020
Khyber	Ghundi	34° 0'5.42"N	71°23'7.46"E	1	<26	1	4	2020
Khyber	Ghundi	34° 0'5.42"N	71°23'7.46"E	1	<26	1	3	2020
Khyber	Ghundi	34° 0'5.42"N	71°23'7.46"E	1	<26	1	1	2020
Khyber	Ghundi	34° 0'5.42"N	71°23'7.46"E	1	<26	1	2	2020
Khyber	Ghundi	34° 0'5.42"N	71°23'7.46"E	2	<26	1	2	2020
Khyber	Ghundi	34° 0'5.42"N	71°23'7.46"E	2	<26	1	2	2020
Khyber	Ghundi	34° 0'5.42"N	71°23'7.46"E	1	<26	1	3	2020
Khyber	Ghundi	34° 0'5.42"N	71°23'7.46"E	1	26-35	1	4	2020
Khyber	Ghundi	34° 0'5.42"N	71°23'7.46"E	1	26-35	1	2	2020
Khyber	Ghundi	34° 0'5.42"N	71°23'7.46"E	2	>35	1	3	2020
Khyber	Ghundi	34° 0'5.42"N	71°23'7.46"E	2	<26	1	3	2020
Khyber	Ghundi	34° 0'5.42"N	71°23'7.46"E	1	>35	1	3	2020
Khyber	Ghundi	34° 0'5.42"N	71°23'7.46"E	1	>35	1	4	2020
Khyber	Ghundi	34° 0'5.42"N	71°23'7.46"E	1	<26	1	1	2020
Khyber	Ghundi	34° 0'5.42"N	71°23'7.46"E	1	<26	1	4	2020
Khyber	Ghundi	34° 0'5.42"N	71°23'7.46"E	1	<26	7	3	2020
Khyber	Ghundi	34° 0'5.42"N	71°23'7.46"E	1	26-35	7	3	2020
Khyber	Ghundi	34° 0'5.42"N	71°23'7.46"E	1	<26	7	2	2020
Khyber	Ghundi	34° 0'5.42"N	71°23'7.46"E	1	<26	7	3	2020
Khyber	Ghundi	34° 0'5.42"N	71°23'7.46"E	1	<26	7	3	2020
Khyber	Ghundi	34° 0'5.42"N	71°23'7.46"E	2	<26	7	1	2020
Khyber	Ghundi	34° 0'5.42"N	71°23'7.46"E	1	<26	7	3	2020
Khyber	Ghundi	34° 0'5.42"N	71°23'7.46"E	2	26-35	7	3	2020
Khyber	Ghundi	34° 0'5.42"N	71°23'7.46"E	1	<26	6	2	2020
Khyber	Ghundi	34° 0'5.42"N	71°23'7.46"E	2	<26	6	3	2020
Khyber	Ghundi	34° 0'5.42"N	71°23'7.46"E	2	<26	6	2	2020
Khyber	Ghundi	34° 0'5.42"N	71°23'7.46"E	2	<26	6	1	2020
Khyber	Ghundi	34° 0'5.42"N	71°23'7.46"E	2	<26	6	1	2020
Khyber	Ghundi	34° 0'5.42"N	71°23'7.46"E	1	<26	6	1	2020
Khyber	Ghundi	34° 0'5.42"N	71°23'7.46"E	1	<26	6	3	2020
Khyber	Ghundi	34° 0'5.42"N	71°23'7.46"E	1	<26	6	1	2020
Khyber	Ghundi	34° 0'5.42"N	71°23'7.46"E	2	<26	6	2	2020
Khyber	Ghundi	34° 0'5.42"N	71°23'7.46"E	1	<26	6	4	2020
Khyber	Ghundi	34° 0'5.42"N	71°23'7.46"E	1	<26	6	1	2020
Khyber	Ghundi	34° 0'5.42"N	71°23'7.46"E	1	<26	6	1	2020
Khyber	Ghundi	34° 0'5.42"N	71°23'7.46"E	1	<26	6	1	2020
Khyber	Ghundi	34° 0'5.42"N	71°23'7.46"E	1	<26	6	1	2020
Khyber	Ghundi	34° 0'5.42"N	71°23'7.46"E	2	<26	6	2	2020
Khyber	Ghundi	34° 0'5.42"N	71°23'7.46"E	1	<26	6	3	2020
Khyber	Ghundi	34° 0'5.42"N	71°23'7.46"E	1	<26	6	2	2020
Khyber	Ghundi	34° 0'5.42"N	71°23'7.46"E	1	<26	6	1	2020
Khyber	Ghundi	34° 0'5.42"N	71°23'7.46"E	1	<26	6	3	2020
Khyber	Ghundi	34° 0'5.42"N	71°23'7.46"E	1	26-35	6	3	2020
Khyber	Ghundi	34° 0'5.42"N	71°23'7.46"E	2	26-35	6	2	2020
Khyber	Ghundi	34° 0'5.42"N	71°23'7.46"E	1	>35	6	3	2020
Khyber	Ghundi	34° 0'5.42"N	71°23'7.46"E	1	>35	6	2	2020
Khyber	Ghundi	34° 0'5.42"N	71°23'7.46"E	2	<26	3	1	2020
Khyber	Ghundi	34° 0'5.42"N	71°23'7.46"E	1	<26	3	3	2020
Khyber	Ghundi	34° 0'5.42"N	71°23'7.46"E	2	<26	3	3	2020
Khyber	Ghundi	34° 0'5.42"N	71°23'7.46"E	2	<26	3	1	2020
Khyber	Ghundi	34° 0'5.42"N	71°23'7.46"E	1	<26	3	1	2020
Khyber	Ghundi	34° 0'5.42"N	71°23'7.46"E	2	<26	3	3	2020
Khyber	Ghundi	34° 0'5.42"N	71°23'7.46"E	1	<26	3	1	2020
Khyber	Ghundi	34° 0'5.42"N	71°23'7.46"E	2	<26	3	2	2020
Khyber	Ghundi	34° 0'5.42"N	71°23'7.46"E	2	<26	3	3	2020
Khyber	Ghundi	34° 0'5.42"N	71°23'7.46"E	1	<26	5	1	2020
Khyber	Ghundi	34° 0'5.42"N	71°23'7.46"E	1	<26	5	1	2020
Khyber	Ghundi	34° 0'5.42"N	71°23'7.46"E	2	<26	5	1	2020
Khyber	Ghundi	34° 0'5.42"N	71°23'7.46"E	2	<26	5	1	2020
Khyber	Ghundi	34° 0'5.42"N	71°23'7.46"E	1	<26	5	1	2020
Khyber	Ghundi	34° 0'5.42"N	71°23'7.46"E	1	<26	5	1	2020
Khyber	Ghundi	34° 0'5.42"N	71°23'7.46"E	2	<26	5	1	2020
Khyber	Ghundi	34° 0'5.42"N	71°23'7.46"E	2	<26	5	3	2020
Khyber	Ghundi	34° 0'5.42"N	71°23'7.46"E	2	<26	5	3	2020
Khyber	Ghundi	34° 0'5.42"N	71°23'7.46"E	2	<26	5	1	2020
Khyber	Ghundi	34° 0'5.42"N	71°23'7.46"E	1	<26	5	3	2020
Khyber	Ghundi	34° 0'5.42"N	71°23'7.46"E	2	<26	5	1	2020
Khyber	Ghundi	34° 0'5.42"N	71°23'7.46"E	2	<26	5	1	2020
Khyber	Ghundi	34° 0'5.42"N	71°23'7.46"E	1	26-35	5	1	2020
Khyber	Ghundi	34° 0'5.42"N	71°23'7.46"E	1	<26	11	1	2020
Khyber	Ghundi	34° 0'5.42"N	71°23'7.46"E	1	<26	11	1	2020
Khyber	Ghundi	34° 0'5.42"N	71°23'7.46"E	1	<26	11	2	2020
Khyber	Ghundi	34° 0'5.42"N	71°23'7.46"E	1	<26	11	3	2020
Khyber	Ghundi	34° 0'5.42"N	71°23'7.46"E	1	<26	11	4	2020
Khyber	Ghundi	34° 0'5.42"N	71°23'7.46"E	1	<26	11	2	2020
Khyber	Ghundi	34° 0'5.42"N	71°23'7.46"E	1	<26	11	2	2020
Khyber	Ghundi	34° 0'5.42"N	71°23'7.46"E	1	<26	11	3	2020
Khyber	Ghundi	34° 0'5.42"N	71°23'7.46"E	2	<26	11	2	2020
Khyber	Ghundi	34° 0'5.42"N	71°23'7.46"E	1	<26	11	3	2020
Khyber	Ghundi	34° 0'5.42"N	71°23'7.46"E	2	26-35	11	4	2020
Khyber	Ghundi	34° 0'5.42"N	71°23'7.46"E	2	>35	11	1	2020
Khyber	Ghundi	34° 0'5.42"N	71°23'7.46"E	1	>35	11	2	2020
Khyber	Ghundi	34° 0'5.42"N	71°23'7.46"E	1	>35	11	3	2020
Khyber	Ghundi	34° 0'5.42"N	71°23'7.46"E	2	>35	11	1	2020
Khyber	Ghundi	34° 0'5.42"N	71°23'7.46"E	2	<26	10	1	2020
Khyber	Ghundi	34° 0'5.42"N	71°23'7.46"E	2	<26	10	1	2020
Khyber	Ghundi	34° 0'5.42"N	71°23'7.46"E	1	<26	10	3	2020
Khyber	Ghundi	34° 0'5.42"N	71°23'7.46"E	1	<26	10	1	2020
Khyber	Ghundi	34° 0'5.42"N	71°23'7.46"E	2	>35	10	1	2020
Khyber	Ghundi	34° 0'5.42"N	71°23'7.46"E	1	>35	10	1	2020
Khyber	Ghundi	34° 0'5.42"N	71°23'7.46"E	1	<26	9	3	2020
Khyber	Ghundi	34° 0'5.42"N	71°23'7.46"E	1	<26	9	1	2020
Khyber	Ghundi	34° 0'5.42"N	71°23'7.46"E	1	<26	9	3	2020
Khyber	Ghundi	34° 0'5.42"N	71°23'7.46"E	2	<26	9	2	2020
Khyber	Ghundi	34° 0'5.42"N	71°23'7.46"E	2	<26	9	2	2020
Khyber	Ghundi	34° 0'5.42"N	71°23'7.46"E	2	<26	9	3	2020
Khyber	Ghundi	34° 0'5.42"N	71°23'7.46"E	2	<26	9	2	2020
Khyber	Ghundi	34° 0'5.42"N	71°23'7.46"E	1	<26	9	3	2020
Khyber	Ghundi	34° 0'5.42"N	71°23'7.46"E	2	<26	9	2	2020
Khyber	Ghundi	34° 0'5.42"N	71°23'7.46"E	1	<26	9	3	2020
Khyber	Ghundi	34° 0'5.42"N	71°23'7.46"E	2	<26	9	2	2020
Khyber	Ghundi	34° 0'5.42"N	71°23'7.46"E	1	<26	9	3	2020
Khyber	Ghundi	34° 0'5.42"N	71°23'7.46"E	2	<26	9	2	2020
Khyber	Ghundi	34° 0'5.42"N	71°23'7.46"E	1	26-35	9	3	2020
Khyber	Ghundi	34° 0'5.42"N	71°23'7.46"E	2	>35	9	3	2020
Khyber	Ghundi	34° 0'5.42"N	71°23'7.46"E	2	<26	8	2	2020
Khyber	Ghundi	34° 0'5.42"N	71°23'7.46"E	1	<26	8	2	2020
Khyber	Ghundi	34° 0'5.42"N	71°23'7.46"E	2	26-35	7	3	2020
Khyber	Ghundi	34° 0'5.42"N	71°23'7.46"E	1	<26	7	3	2020
Khyber	Ghundi	34° 0'5.42"N	71°23'7.46"E	2	<26	7	3	2020
Khyber	Ghundi	34° 0'5.42"N	71°23'7.46"E	1	<26	7	3	2020
Khyber	Ghundi	34° 0'5.42"N	71°23'7.46"E	1	<26	7	3	2020
Khyber	Ghundi	34° 0'5.42"N	71°23'7.46"E	1	<26	7	3	2020
Khyber	Ghundi	34° 0'5.42"N	71°23'7.46"E	2	<26	7	1	2020
Khyber	Ghundi	34° 0'5.42"N	71°23'7.46"E	1	<26	7	1	2020
Khyber	Ghundi	34° 0'5.42"N	71°23'7.46"E	2	<26	7	1	2020
Khyber	Ghundi	34° 0'5.42"N	71°23'7.46"E	1	<26	7	1	2020
Khyber	Ghundi	34° 0'5.42"N	71°23'7.46"E	2	<26	7	4	2020
Khyber	Ghundi	34° 0'5.42"N	71°23'7.46"E	1	<26	7	2	2020
Khyber	Ghundi	34° 0'5.42"N	71°23'7.46"E	2	<26	6	3	2020
Khyber	Ghundi	34° 0'5.42"N	71°23'7.46"E	1	<26	6	3	2020
Khyber	Ghundi	34° 0'5.42"N	71°23'7.46"E	1	>35	6	3	2020
Khyber	Ghundi	34° 0'5.42"N	71°23'7.46"E	1	<26	6	3	2020
Khyber	Ghundi	34° 0'5.42"N	71°23'7.46"E	1	26-35	6	3	2020
Khyber	Ghundi	34° 0'5.42"N	71°23'7.46"E	1	<26	6	3	2020
Khyber	Ghundi	34° 0'5.42"N	71°23'7.46"E	1	<26	6	1	2020
Khyber	Ghundi	34° 0'5.42"N	71°23'7.46"E	2	<26	6	1	2020
Khyber	Ghundi	34° 0'5.42"N	71°23'7.46"E	1	<26	6	1	2020
Khyber	Ghundi	34° 0'5.42"N	71°23'7.46"E	2	<26	6	1	2020
Khyber	Ghundi	34° 0'5.42"N	71°23'7.46"E	1	<26	6	1	2020
Khyber	Ghundi	34° 0'5.42"N	71°23'7.46"E	1	<26	6	1	2020
Khyber	Ghundi	34° 0'5.42"N	71°23'7.46"E	1	<26	6	1	2020
Khyber	Ghundi	34° 0'5.42"N	71°23'7.46"E	1	<26	6	1	2020
Khyber	Ghundi	34° 0'5.42"N	71°23'7.46"E	1	<26	6	1	2020
Khyber	Ghundi	34° 0'5.42"N	71°23'7.46"E	1	<26	6	2	2020
Khyber	Ghundi	34° 0'5.42"N	71°23'7.46"E	2	<26	6	2	2020
Khyber	Ghundi	34° 0'5.42"N	71°23'7.46"E	2	<26	6	2	2020
Khyber	Ghundi	34° 0'5.42"N	71°23'7.46"E	2	<26	6	2	2020
Khyber	Ghundi	34° 0'5.42"N	71°23'7.46"E	1	>35	6	2	2020
Khyber	Ghundi	34° 0'5.42"N	71°23'7.46"E	1	<26	6	2	2020
Khyber	Ghundi	34° 0'5.42"N	71°23'7.46"E	2	26-35	6	2	2020
Khyber	Ghundi	34° 0'5.42"N	71°23'7.46"E	1	<26	6	4	2020
Khyber	Ghundi	34° 0'5.42"N	71°23'7.46"E	2	<26	7	1	2020
Khyber	gudar	34° 1'30.36"N	71°21'46.57"E	1	<26	5	1	2020
Khyber	Gudar	34° 1'30.36"N	71°21'46.57"E	2	<26	6	1	2020
Khyber	Gudar	34° 1'30.36"N	71°21'46.57"E	2	<26	6	1	2020
Khyber	gudar	34° 1'30.36"N	71°21'46.57"E	1	<26	3	3	2020
Khyber	Gudar	34° 1'30.36"N	71°21'46.57"E	1	<26	9	3	2020
Khyber	Gudar	34° 1'30.36"N	71°21'46.57"E	2	<26	7	2	2020
Khyber	Gudar	34° 1'30.36"N	71°21'46.57"E	2	<26	6	4	2020
Khyber	Gudar	34° 1'30.36"N	71°21'46.57"E	2	<26	6	2	2020
Khyber	gudar	34° 1'30.36"N	71°21'46.57"E	2	<26	3	2	2020
Khyber	gudar	34° 1'30.36"N	71°21'46.57"E	2	<26	2	1	2020
Khyber	gudar	34° 1'30.36"N	71°21'46.57"E	1	<26	2	3	2020
Khyber	gudar	34° 1'30.36"N	71°21'46.57"E	2	<26	2	1	2020
Khyber	Gudar	34° 1'30.36"N	71°21'46.57"E	1	<26	1	1	2020
Khyber	gudar	34° 1'30.36"N	71°21'46.57"E	2	<26	8	2	2020
Khyber	Gudar	34° 1'30.36"N	71°21'46.57"E	2	<26	6	1	2020
Khyber	gudar	34° 1'30.36"N	71°21'46.57"E	2	<26	3	4	2020
Khyber	Gudar	34° 1'30.36"N	71°21'46.57"E	1	<26	9	4	2020
Khyber	gudar	34° 1'30.36"N	71°21'46.57"E	2	<26	2	1	2020
Khyber	gudar	34° 1'30.36"N	71°21'46.57"E	2	<26	2	1	2020
Khyber	gudar	34° 1'30.36"N	71°21'46.57"E	2	<26	4	2	2020
Khyber	gudar	34° 1'30.36"N	71°21'46.57"E	1	<26	4	1	2020
Khyber	Gudar	34° 1'30.36"N	71°21'46.57"E	1	<26	7	3	2020
Khyber	Gudar	34° 1'30.36"N	71°21'46.57"E	1	<26	7	1	2020
Khyber	Gudar	34° 1'30.36"N	71°21'46.57"E	1	<26	7	1	2020
Khyber	Gudar	34° 1'30.36"N	71°21'46.57"E	1	<26	6	1	2020
Khyber	Gudar	34° 1'30.36"N	71°21'46.57"E	1	<26	9	3	2020
Khyber	gudar	34° 1'30.36"N	71°21'46.57"E	1	<26	2	1	2020
Khyber	gudar	34° 1'30.36"N	71°21'46.57"E	2	<26	2	3	2020
Khyber	gudar	34° 1'30.36"N	71°21'46.57"E	1	<26	2	4	2020
Khyber	gudar	34° 1'30.36"N	71°21'46.57"E	2	<26	2	2	2020
Khyber	gudar	34° 1'30.36"N	71°21'46.57"E	2	<26	3	4	2020
Khyber	gudar	34° 1'30.36"N	71°21'46.57"E	2	<26	3	4	2020
Khyber	gudar	34° 1'30.36"N	71°21'46.57"E	2	<26	2	4	2020
Khyber	Gudar	34° 1'30.36"N	71°21'46.57"E	2	<26	7	1	2020
Khyber	gudar	34° 1'30.36"N	71°21'46.57"E	1	<26	3	1	2020
Khyber	Gudar	34° 1'30.36"N	71°21'46.57"E	1	<26	10	2	2020
Khyber	gudar	34° 1'30.36"N	71°21'46.57"E	2	<26	2	1	2020
Khyber	Gudar	34° 1'30.36"N	71°21'46.57"E	2	<26	8	1	2020
Khyber	Gudar	34° 1'30.36"N	71°21'46.57"E	2	<26	8	2	2020
Khyber	Gudar	34° 1'30.36"N	71°21'46.57"E	1	<26	6	3	2020
Khyber	gudar	34° 1'30.36"N	71°21'46.57"E	1	<26	5	1	2020
Khyber	Gudar	34° 1'30.36"N	71°21'46.57"E	2	<26	11	3	2020
Khyber	Gudar	34° 1'30.36"N	71°21'46.57"E	2	<26	9	3	2020
Khyber	gudar	34° 1'30.36"N	71°21'46.57"E	1	<26	2	4	2020
Khyber	gudar	34° 1'30.36"N	71°21'46.57"E	1	<26	2	2	2020
Khyber	gudar	34° 1'30.36"N	71°21'46.57"E	1	<26	2	2	2020
Khyber	Gudar	34° 1'30.36"N	71°21'46.57"E	1	<26	7	2	2020
Khyber	gudar	34° 1'30.36"N	71°21'46.57"E	1	<26	2	2	2020
Khyber	gudar	34° 1'30.36"N	71°21'46.57"E	1	<26	8	1	2020
Khyber	Gudar	34° 1'30.36"N	71°21'46.57"E	2	<26	12	3	2020
Khyber	gudar	34° 1'30.36"N	71°21'46.57"E	2	<26	3	1	2020
Khyber	gudar	34° 1'30.36"N	71°21'46.57"E	2	<26	8	3	2020
Khyber	Gudar	34° 1'30.36"N	71°21'46.57"E	2	<26	12	2	2020
Khyber	Gudar	34° 1'30.36"N	71°21'46.57"E	2	<26	6	3	2020
Khyber	gudar	34° 1'30.36"N	71°21'46.57"E	2	<26	5	2	2020
Khyber	Gudar	34° 1'30.36"N	71°21'46.57"E	2	<26	12	2	2020
Khyber	Gudar	34° 1'30.36"N	71°21'46.57"E	1	<26	12	1	2020
Khyber	gudar	34° 1'30.36"N	71°21'46.57"E	2	<26	5	3	2020
Khyber	Gudar	34° 1'30.36"N	71°21'46.57"E	1	<26	11	1	2020
Khyber	Gudar	34° 1'30.36"N	71°21'46.57"E	1	<26	9	1	2020
Khyber	gudar	34° 1'30.36"N	71°21'46.57"E	2	<26	2	2	2020
Khyber	gudar	34° 1'30.36"N	71°21'46.57"E	2	<26	5	2	2020
Khyber	gudar	34° 1'30.36"N	71°21'46.57"E	1	<26	8	1	2020
Khyber	Gudar	34° 1'30.36"N	71°21'46.57"E	2	<26	12	3	2020
Khyber	Gudar	34° 1'30.36"N	71°21'46.57"E	2	<26	11	1	2020
Khyber	gudar	34° 1'30.36"N	71°21'46.57"E	1	<26	2	1	2020
Khyber	Gudar	34° 1'30.36"N	71°21'46.57"E	2	<26	6	3	2020
Khyber	gudar	34° 1'30.36"N	71°21'46.57"E	1	<26	3	1	2020
Khyber	gudar	34° 1'30.36"N	71°21'46.57"E	2	<26	2	3	2020
Khyber	gudar	34° 1'30.36"N	71°21'46.57"E	2	<26	3	3	2020
Khyber	Gudar	34° 1'30.36"N	71°21'46.57"E	2	26-35	12	3	2020
Khyber	Gudar	34° 1'30.36"N	71°21'46.57"E	1	26-35	12	2	2020
Khyber	gudar	34° 1'30.36"N	71°21'46.57"E	1	26-35	3	3	2020
Khyber	Gudar	34° 1'30.36"N	71°21'46.57"E	2	26-35	6	3	2020
Khyber	gudar	34° 1'30.36"N	71°21'46.57"E	1	>35	4	1	2020
Khyber	gudar	34° 1'30.36"N	71°21'46.57"E	1	>35	2	2	2020
Khyber	Gudar	34° 1'30.36"N	71°21'46.57"E	2	>35	9	3	2020
Khyber	Gudar	34° 1'30.36"N	71°21'46.57"E	1	>35	12	1	2020
Khyber	Gudar	34° 1'30.36"N	71°21'46.57"E	1	>35	12	1	2020
Khyber	Gudar	34° 1'30.36"N	71°21'46.57"E	1	>35	9	4	2020
Khyber	Gudar	34° 1'30.36"N	71°21'46.57"E	1	>35	9	4	2020
Khyber	Gudar	34° 1'30.36"N	71°21'46.57"E	1	<26	7	3	2020
Khyber	Gudar	34° 1'30.36"N	71°21'46.57"E	1	<26	7	1	2020
Khyber	Gudar	34° 1'30.36"N	71°21'46.57"E	1	<26	7	1	2020
Khyber	Gudar	34° 1'30.36"N	71°21'46.57"E	2	<26	7	1	2020
Khyber	Gudar	34° 1'30.36"N	71°21'46.57"E	2	<26	7	2	2020
Khyber	Gudar	34° 1'30.36"N	71°21'46.57"E	1	<26	7	2	2020
Khyber	Gudar	34° 1'30.36"N	71°21'46.57"E	1	<26	6	3	2020
Khyber	Gudar	34° 1'30.36"N	71°21'46.57"E	2	<26	6	3	2020
Khyber	Gudar	34° 1'30.36"N	71°21'46.57"E	2	<26	6	3	2020
Khyber	Gudar	34° 1'30.36"N	71°21'46.57"E	2	26-35	6	3	2020
Khyber	Gudar	34° 1'30.36"N	71°21'46.57"E	2	<26	6	1	2020
Khyber	Gudar	34° 1'30.36"N	71°21'46.57"E	1	<26	6	1	2020
Khyber	Gudar	34° 1'30.36"N	71°21'46.57"E	2	<26	6	1	2020
Khyber	Gudar	34° 1'30.36"N	71°21'46.57"E	2	<26	6	1	2020
Khyber	Gudar	34° 1'30.36"N	71°21'46.57"E	2	<26	6	4	2020
Khyber	Gudar	34° 1'30.36"N	71°21'46.57"E	2	<26	6	2	2020
Khyber	gudr	34° 1'30.36"N	71°21'46.57"E	1	<26	1	2	2020
Khyber	Gul rahman Kalay	34° 0'5.42"N	71°23'7.46"E	1	<26	7	1	2020
Khyber	Gul rahman Kalay	34° 0'5.42"N	71°23'7.46"E	2	26-35	6	4	2020
Khyber	Gul rahman Kalay	34° 0'5.42"N	71°23'7.46"E	2	<26	2	4	2020
Khyber	Gul rahman Kalay	34° 0'5.42"N	71°23'7.46"E	2	<26	1	3	2020
Khyber	Gul rahman Kalay	34° 0'5.42"N	71°23'7.46"E	1	<26	7	1	2020
Khyber	Gul rahman Kalay	34° 0'5.42"N	71°23'7.46"E	2	26-35	6	4	2020
Khyber	Gurjuray	34° 3'10.18"N	71°15'1.71"E	1	<26	9	3	2020
Khyber	Husy	34° 0'5.42"N	71°23'7.46"E	1	<26	12	1	2020
Khyber	Husy	34° 0'5.42"N	71°23'7.46"E	2	<26	2	3	2020
Khyber	Husy	34° 0'5.42"N	71°23'7.46"E	1	<26	1	2	2020
Khyber	Husy	34° 0'5.42"N	71°23'7.46"E	2	<26	1	4	2020
Khyber	Husy	34° 0'5.42"N	71°23'7.46"E	1	26-35	7	2	2020
Khyber	Husy	34° 0'5.42"N	71°23'7.46"E	2	<26	3	2	2020
Khyber	Husy	34° 0'5.42"N	71°23'7.46"E	1	<26	3	1	2020
Khyber	Husy	34° 0'5.42"N	71°23'7.46"E	2	>35	3	3	2020
Khyber	Husy	34° 0'5.42"N	71°23'7.46"E	1	<26	5	1	2020
Khyber	Husy	34° 0'5.42"N	71°23'7.46"E	2	<26	5	3	2020
Khyber	Husy	34° 0'5.42"N	71°23'7.46"E	2	<26	5	2	2020
Khyber	Husy	34° 0'5.42"N	71°23'7.46"E	1	<26	5	3	2020
Khyber	Husy	34° 0'5.42"N	71°23'7.46"E	1	<26	9	1	2020
Khyber	Husy	34° 0'5.42"N	71°23'7.46"E	2	>35	7	3	2020
Khyber	jaba	34° 0'5.42"N	71°23'7.46"E	1	>35	2	3	2020
Khyber	Jaba	34° 0'5.42"N	71°23'7.46"E	2	<26	6	2	2020
Khyber	jaba	34° 0'5.42"N	71°23'7.46"E	2	<26	3	3	2020
Khyber	jaba	34° 0'5.42"N	71°23'7.46"E	1	<26	3	3	2020
Khyber	Jalal din	33°59'4.77"N	71°21'29.84"E	1	<26	10	2	2020
Khyber	Jalal din	33°59'4.77"N	71°21'29.84"E	1	<26	12	3	2020
Khyber	Jalal din	33°59'4.77"N	71°21'29.84"E	2	<26	10	4	2020
Khyber	Jalal din	33°59'4.77"N	71°21'29.84"E	2	<26	12	3	2020
Khyber	Jalal din	33°59'4.77"N	71°21'29.84"E	1	<26	9	2	2020
Khyber	jalaldeen	33°59'4.77"N	71°21'29.84"E	2	<26	3	3	2020
Khyber	jalaldeen	33°59'4.77"N	71°21'29.84"E	2	>35	2	3	2020
Khyber	Jamal khail	33°59'20.22"N	71°22'1.01"E	2	<26	10	1	2020
Khyber	Jamal khail	33°59'20.22"N	71°22'1.01"E	2	<26	7	1	2020
Khyber	Jamal khail	33°59'20.22"N	71°22'1.01"E	2	<26	9	3	2020
Khyber	Jamal khail	33°59'20.22"N	71°22'1.01"E	1	<26	9	3	2020
Khyber	Jamal khail	33°59'20.22"N	71°22'1.01"E	1	<26	7	2	2020
Khyber	Jamal khail	33°59'20.22"N	71°22'1.01"E	1	<26	6	3	2020
Khyber	Jamal khail	33°59'20.22"N	71°22'1.01"E	2	<26	9	1	2020
Khyber	Jamal khail	33°59'20.22"N	71°22'1.01"E	1	<26	6	1	2020
Khyber	Jamal khail	33°59'20.22"N	71°22'1.01"E	2	<26	6	1	2020
Khyber	Jamal khail	33°59'20.22"N	71°22'1.01"E	2	<26	6	2	2020
Khyber	Jamal khail	33°59'20.22"N	71°22'1.01"E	2	<26	9	2	2020
Khyber	Jamal khail	33°59'20.22"N	71°22'1.01"E	1	<26	9	1	2020
Khyber	Jamal khail	33°59'20.22"N	71°22'1.01"E	1	<26	6	3	2020
Khyber	Jamal khail	33°59'20.22"N	71°22'1.01"E	1	<26	11	2	2020
Khyber	Jamal khail	33°59'20.22"N	71°22'1.01"E	1	<26	9	4	2020
Khyber	Jamal khail	33°59'20.22"N	71°22'1.01"E	2	<26	9	2	2020
Khyber	Jamal khail	33°59'20.22"N	71°22'1.01"E	1	<26	11	3	2020
Khyber	Jamal khail	33°59'20.22"N	71°22'1.01"E	1	<26	9	2	2020
Khyber	Jamal khail	33°59'20.22"N	71°22'1.01"E	2	26-35	9	3	2020
Khyber	Jamal khail	33°59'20.22"N	71°22'1.01"E	1	26-35	9	1	2020
Khyber	Jamal khail	33°59'20.22"N	71°22'1.01"E	1	>35	12	2	2020
Khyber	Jamal khail	33°59'20.22"N	71°22'1.01"E	2	>35	12	4	2020
Khyber	Jamal khail	33°59'20.22"N	71°22'1.01"E	1	>35	9	1	2020
Khyber	Jamal khail	33°59'20.22"N	71°22'1.01"E	2	>35	8	4	2020
Khyber	Jamal khail	33°59'20.22"N	71°22'1.01"E	2	<26	7	1	2020
Khyber	Jamal khail	33°59'20.22"N	71°22'1.01"E	1	<26	7	2	2020
Khyber	Jamal khail	33°59'20.22"N	71°22'1.01"E	1	<26	6	3	2020
Khyber	Jamal khail	33°59'20.22"N	71°22'1.01"E	1	<26	6	3	2020
Khyber	Jamal khail	33°59'20.22"N	71°22'1.01"E	1	<26	6	1	2020
Khyber	Jamal khail	33°59'20.22"N	71°22'1.01"E	2	<26	6	1	2020
Khyber	Jamal khail	33°59'20.22"N	71°22'1.01"E	2	<26	6	2	2020
Khyber	jamal khel	33°59'20.22"N	71°22'1.01"E	1	<26	1	3	2020
Khyber	jamal khel	33°59'20.22"N	71°22'1.01"E	1	>35	1	4	2020
Khyber	jamalkhel	33°59'20.22"N	71°22'1.01"E	1	<26	2	1	2020
Khyber	Jamalkhel	33°59'20.22"N	71°22'1.01"E	1	<26	1	4	2020
Khyber	jamalkhel	33°59'20.22"N	71°22'1.01"E	1	<26	1	3	2020
Khyber	jamalkhel	33°59'20.22"N	71°22'1.01"E	1	<26	1	4	2020
Khyber	jamalkhel	33°59'20.22"N	71°22'1.01"E	2	<26	1	1	2020
Khyber	jamalkhel	33°59'20.22"N	71°22'1.01"E	1	<26	1	1	2020
Khyber	jamalkhel	33°59'20.22"N	71°22'1.01"E	1	<26	3	3	2020
Khyber	jamalkhel	33°59'20.22"N	71°22'1.01"E	2	26-35	7	1	2020
Khyber	jamalkhel	33°59'20.22"N	71°22'1.01"E	1	26-35	3	2	2020
Khyber	jamalkhel	33°59'20.22"N	71°22'1.01"E	2	26-35	1	2	2020
Khyber	jamalkhel	33°59'20.22"N	71°22'1.01"E	2	>35	1	3	2020
Khyber	jamrud	34° 0'5.42"N	71°23'7.46"E	1	<26	1	1	2020
Khyber	jamrud bazar	34° 0'5.42"N	71°23'7.46"E	1	26-35	1	3	2020
Khyber	Joba	34° 0'5.42"N	71°23'7.46"E	2	<26	6	2	2020
Khyber	karama	34° 5'44.35"N	71° 8'29.26"E	2	<26	7	1	2020
Khyber	karama	34° 5'44.35"N	71° 8'29.26"E	2	<26	7	1	2020
Khyber	karamna	34° 5'44.35"N	71° 8'29.26"E	1	<26	2	3	2020
Khyber	karamna	34° 5'44.35"N	71° 8'29.26"E	2	<26	2	1	2020
Khyber	karamna	34° 5'44.35"N	71° 8'29.26"E	2	<26	2	1	2020
Khyber	karamna	34° 5'44.35"N	71° 8'29.26"E	1	<26	2	3	2020
Khyber	karamna	34° 5'44.35"N	71° 8'29.26"E	2	<26	1	4	2020
Khyber	karmna	34° 5'44.35"N	71° 8'29.26"E	1	<26	5	1	2020
Khyber	karmna	34° 5'44.35"N	71° 8'29.26"E	2	<26	5	3	2020
Khyber	Kata kushta	34° 5'44.35"N	71° 8'29.26"E	2	<26	7	3	2020
Khyber	Kata kushta	34° 5'44.35"N	71° 8'29.26"E	1	<26	6	1	2020
Khyber	Kata kushta	34° 5'44.35"N	71° 8'29.26"E	2	<26	7	3	2020
Khyber	Kata kushta	34° 5'44.35"N	71° 8'29.26"E	1	<26	6	1	2020
Khyber	katakushta	34° 5'44.35"N	71° 8'29.26"E	1	<26	2	1	2020
Khyber	Khan Zeb kaly	34° 5'44.35"N	71° 8'29.26"E	1	>35	11	3	2020
Khyber	khanzib kalay	34° 5'44.35"N	71° 8'29.26"E	2	>35	1	3	2020
Khyber	khanzib kalay	34° 5'44.35"N	71° 8'29.26"E	1	<26	5	3	2020
Khyber	Kharkaye	33°59'52.33"N	33°59'52.33"N	2	<26	5	1	2020
Khyber	Kharkaye	33°59'52.33"N	33°59'52.33"N	2	<26	3	1	2020
Khyber	Kharkaye	33°59'52.33"N	33°59'52.33"N	2	<26	1	2	2020
Khyber	Kharkaye	33°59'52.33"N	33°59'52.33"N	2	>35	1	1	2020
Khyber	Kharkaye	33°59'52.33"N	71°22'46.36"E	1	<26	11	1	2020
Khyber	Kharkaye	33°59'52.33"N	71°22'46.36"E	1	<26	2	2	2020
Khyber	Kharkaye	33°59'52.33"N	71°22'46.36"E	2	<26	2	3	2020
Khyber	Kharkaye	33°59'52.33"N	71°22'46.36"E	1	<26	3	2	2020
Khyber	Kharkaye	33°59'52.33"N	71°22'46.36"E	1	<26	9	3	2020
Khyber	Kharkaye	33°59'52.33"N	71°22'46.36"E	1	26-35	9	3	2020
Khyber	Kharkaye	33°59'52.33"N	33°59'52.33"N	1	<26	12	1	2020
Khyber	Kharkaye	33°59'52.33"N	33°59'52.33"N	1	<26	3	2	2020
Khyber	Kharkaye	33°59'52.33"N	33°59'52.33"N	2	<26	6	3	2020
Khyber	Kharkaye	33°59'52.33"N	33°59'52.33"N	2	<26	7	2	2020
Khyber	Kharkaye	33°59'52.33"N	33°59'52.33"N	1	<26	9	3	2020
Khyber	Kharkaye	33°59'52.33"N	33°59'52.33"N	2	<26	9	2	2020
Khyber	Kharkaye	33°59'52.33"N	33°59'52.33"N	2	<26	11	3	2020
Khyber	Kharkaye	33°59'52.33"N	33°59'52.33"N	2	>35	7	3	2020
Khyber	Kharkaye	33°59'52.33"N	71°22'46.36"E	2	>35	7	3	2020
Khyber	Kharkaye	33°59'52.33"N	71°22'46.36"E	2	<26	7	2	2020
Khyber	Kharkaye	33°59'52.33"N	71°22'46.36"E	2	<26	6	3	2020
Khyber	khyber	33°56'25.97"N	71° 2'59.20"E	2	<26	5	3	2020
Khyber	khyber	33°56'25.97"N	71° 2'59.20"E	1	<26	5	4	2020
Khyber	khyber	33°56'25.97"N	71° 2'59.20"E	2	<26	1	3	2020
Khyber	khyber	33°56'25.97"N	71° 2'59.20"E	2	<26	3	2	2020
Khyber	Khyber	33°56'25.97"N	71° 2'59.20"E	2	<26	10	4	2020
Khyber	Khyber	33°56'25.97"N	71° 2'59.20"E	1	<26	9	1	2020
Khyber	khyber	33°56'25.97"N	71° 2'59.20"E	1	<26	1	1	2020
Khyber	khyber	33°56'25.97"N	71° 2'59.20"E	2	<26	5	3	2020
Khyber	khyber	33°56'25.97"N	71° 2'59.20"E	1	<26	2	3	2020
Khyber	khyber	33°56'25.97"N	71° 2'59.20"E	2	<26	1	1	2020
Khyber	khyber	33°56'25.97"N	71° 2'59.20"E	1	<26	2	3	2020
Khyber	Khyber	33°56'25.97"N	71° 2'59.20"E	2	<26	8	1	2020
Khyber	khyber	33°56'25.97"N	71° 2'59.20"E	1	<26	5	3	2020
Khyber	khyber	33°56'25.97"N	71° 2'59.20"E	2	<26	2	2	2020
Khyber	khyber	33°56'25.97"N	71° 2'59.20"E	1	<26	3	1	2020
Khyber	khyber	33°56'25.97"N	71° 2'59.20"E	2	<26	4	1	2020
Khyber	Khyber	33°56'25.97"N	71° 2'59.20"E	2	<26	9	2	2020
Khyber	khyber	33°56'25.97"N	71° 2'59.20"E	2	<26	2	3	2020
Khyber	khyber	33°56'25.97"N	71° 2'59.20"E	2	<26	1	3	2020
Khyber	Khyber	33°56'25.97"N	71° 2'59.20"E	2	26-35	12	3	2020
Khyber	kufar tangay	34° 0'5.42"N	71°23'7.46"E	1	>35	4	3	2020
Khyber	kufar tangi	34° 0'5.42"N	71°23'7.46"E	1	<26	2	3	2020
Khyber	Kupar tangai	34° 0'5.42"N	71°23'7.46"E	2	<26	7	2	2020
Khyber	Kupar tangai	34° 0'5.42"N	71°23'7.46"E	2	<26	7	2	2020
Khyber	Lala cheena	34° 0'5.42"N	71°23'7.46"E	2	<26	6	2	2020
Khyber	Lala cheena	34° 0'5.42"N	71°23'7.46"E	1	<26	6	2	2020
Khyber	Lala cheena	34° 0'5.42"N	71°23'7.46"E	1	<26	6	2	2020
Khyber	Lala cheena	34° 0'5.42"N	71°23'7.46"E	2	<26	9	4	2020
Khyber	Lala cheena	34° 0'5.42"N	71°23'7.46"E	1	<26	6	2	2020
Khyber	Lala cheena	34° 0'5.42"N	71°23'7.46"E	2	<26	6	2	2020
Khyber	Lala cheena	34° 0'5.42"N	71°23'7.46"E	1	<26	6	2	2020
Khyber	Lala cheena	34° 0'5.42"N	71°23'7.46"E	1	<26	2	3	2020
Khyber	Lala cheena	34° 0'5.42"N	71°23'7.46"E	1	<26	2	3	2020
Khyber	Lala cheena	34° 0'5.42"N	71°23'7.46"E	1	<26	2	1	2020
Khyber	Lala cheena	34° 0'5.42"N	71°23'7.46"E	2	<26	1	3	2020
Khyber	Landi kothal	34° 7'7.06"N	71° 9'24.24"E	2	<26	10	1	2020
Khyber	Landi kothal	34° 7'7.06"N	71° 9'24.24"E	1	<26	8	1	2020
Khyber	Landi kothal	34° 7'7.06"N	71° 9'24.24"E	1	<26	12	1	2020
Khyber	Landi kothal	34° 7'7.06"N	71° 9'24.24"E	2	<26	11	1	2020
Khyber	Landi kothal	34° 7'7.06"N	71° 9'24.24"E	2	<26	11	3	2020
Khyber	Landi kothal	34° 7'7.06"N	71° 9'24.24"E	1	<26	12	1	2020
Khyber	Landi kothal	34° 7'7.06"N	71° 9'24.24"E	2	<26	7	3	2020
Khyber	Landi kothal	34° 7'7.06"N	71° 9'24.24"E	2	<26	9	3	2020
Khyber	Landi kothal	34° 7'7.06"N	71° 9'24.24"E	2	>35	11	3	2020
Khyber	Landi kothal	34° 7'7.06"N	71° 9'24.24"E	2	<26	7	3	2020
Khyber	landikotal	34° 7'7.06"N	71° 9'24.24"E	2	<26	2	1	2020
Khyber	landikotal	34° 7'7.06"N	71° 9'24.24"E	1	<26	5	1	2020
Khyber	landikotal	34° 7'7.06"N	71° 9'24.24"E	1	<26	5	4	2020
Khyber	landikotal	34° 7'7.06"N	71° 9'24.24"E	2	<26	1	1	2020
Khyber	landikotal	34° 7'7.06"N	71° 9'24.24"E	1	<26	1	4	2020
Khyber	landikotal	34° 7'7.06"N	71° 9'24.24"E	1	<26	2	2	2020
Khyber	landikotal	34° 7'7.06"N	71° 9'24.24"E	1	<26	3	2	2020
Khyber	landikotal	34° 7'7.06"N	71° 9'24.24"E	2	>35	2	4	2020
Khyber	Lashora	34° 2'48.51"N	71°19'54.99"E	1	<26	8	2	2020
Khyber	Lashora	34° 2'48.51"N	71°19'54.99"E	2	<26	7	1	2020
Khyber	Lashora	34° 2'48.51"N	71°19'54.99"E	1	<26	6	2	2020
Khyber	Lashora	34° 2'48.51"N	71°19'54.99"E	1	<26	2	2	2020
Khyber	Lashora	34° 2'48.51"N	71°19'54.99"E	2	<26	7	2	2020
Khyber	Lashora	34° 2'48.51"N	71°19'54.99"E	2	<26	8	3	2020
Khyber	Lashora	34° 2'48.51"N	71°19'54.99"E	2	<26	1	1	2020
Khyber	Lashora	34° 2'48.51"N	71°19'54.99"E	2	26-35	8	1	2020
Khyber	Lashora	34° 2'48.51"N	71°19'54.99"E	2	<26	7	1	2020
Khyber	Lashora	34° 2'48.51"N	71°19'54.99"E	2	<26	7	2	2020
Khyber	Lashora	34° 2'48.51"N	71°19'54.99"E	1	<26	6	2	2020
Khyber	Lashora	34° 2'48.51"N	71°19'54.99"E	2	<26	9	4	2020
Khyber	Loy shalman	34° 5'44.35"N	71° 8'29.26"E	2	<26	10	2	2020
Khyber	Loy shalman	34° 5'44.35"N	71° 8'29.26"E	2	<26	9	1	2020
Khyber	Malak abad	33°48'1.22"N	70°44'41.21"E	1	<26	2	2	2020
Khyber	Malak abad	33°48'1.22"N	70°44'41.21"E	1	<26	6	1	2020
Khyber	Malak abad	33°48'1.22"N	70°44'41.21"E	1	<26	9	3	2020
Khyber	Malak abad	33°48'1.22"N	70°44'41.21"E	2	<26	2	2	2020
Khyber	Malak abad	33°48'1.22"N	70°44'41.21"E	2	26-35	8	2	2020
Khyber	Malak abad	33°48'1.22"N	70°44'41.21"E	1	26-35	3	2	2020
Khyber	Malak abad	33°48'1.22"N	70°44'41.21"E	1	>35	7	3	2020
Khyber	Malak abad	33°48'1.22"N	70°44'41.21"E	2	>35	1	3	2020
Khyber	Malak abad	33°48'1.22"N	70°44'41.21"E	2	>35	7	1	2020
Khyber	Malak abad	33°48'1.22"N	70°44'41.21"E	1	>35	2	3	2020
Khyber	Malak abad	33°48'1.22"N	70°44'41.21"E	2	26-35	8	2	2020
Khyber	Malak abad	33°48'1.22"N	70°44'41.21"E	1	>35	7	3	2020
Khyber	Malak abad	33°48'1.22"N	70°44'41.21"E	2	>35	7	1	2020
Khyber	Malak abad	33°48'1.22"N	70°44'41.21"E	1	<26	6	1	2020
Khyber	Mullagori	34° 7'48.89"N	71°19'49.72"E	2	<26	10	1	2020
Khyber	Mullagori	34° 7'48.89"N	71°19'49.72"E	2	<26	5	2	2020
Khyber	Mullagori	34° 7'48.89"N	71°19'49.72"E	2	<26	6	1	2020
Khyber	Mullagori	34° 7'48.89"N	71°19'49.72"E	1	<26	4	2	2020
Khyber	Mullagori	34° 7'48.89"N	71°19'49.72"E	1	<26	12	1	2020
Khyber	Mullagori	34° 7'48.89"N	71°19'49.72"E	1	<26	3	1	2020
Khyber	Mullagori	34° 7'48.89"N	71°19'49.72"E	2	<26	3	1	2020
Khyber	Mullagori	34° 7'48.89"N	71°19'49.72"E	2	<26	9	1	2020
Khyber	Mullagori	34° 7'48.89"N	71°19'49.72"E	2	<26	3	3	2020
Khyber	Mullagori	34° 7'48.89"N	71°19'49.72"E	1	<26	8	1	2020
Khyber	Mullagori	34° 7'48.89"N	71°19'49.72"E	2	<26	2	2	2020
Khyber	Mullagori	34° 7'48.89"N	71°19'49.72"E	2	<26	8	2	2020
Khyber	Mullagori	34° 7'48.89"N	71°19'49.72"E	2	<26	3	1	2020
Khyber	Mullagori	34° 7'48.89"N	71°19'49.72"E	2	<26	9	3	2020
Khyber	Mullagori	34° 7'48.89"N	71°19'49.72"E	2	<26	1	2	2020
Khyber	Mullagori	34° 7'48.89"N	71°19'49.72"E	2	<26	3	4	2020
Khyber	Mullagori	34° 7'48.89"N	71°19'49.72"E	2	<26	11	2	2020
Khyber	Mullagori	34° 7'48.89"N	71°19'49.72"E	2	<26	8	2	2020
Khyber	Mullagori	34° 7'48.89"N	71°19'49.72"E	2	26-35	12	2	2020
Khyber	Mullagori	34° 7'48.89"N	71°19'49.72"E	1	26-35	5	3	2020
Khyber	Mullagori	34° 7'48.89"N	71°19'49.72"E	2	26-35	2	3	2020
Khyber	Mullagori	34° 7'48.89"N	71°19'49.72"E	1	>35	9	1	2020
Khyber	Mullagori	34° 7'48.89"N	71°19'49.72"E	2	>35	1	3	2020
Khyber	Mullagori	34° 7'48.89"N	71°19'49.72"E	1	>35	2	2	2020
Khyber	Mullagori	34° 7'48.89"N	71°19'49.72"E	2	<26	8	2	2020
Khyber	Mullagori	34° 7'48.89"N	71°19'49.72"E	2	<26	6	1	2020
Khyber	New abadi	34° 0'35.96"N	71°21'39.06"E	1	<26	9	2	2020
Khyber	New abadi	34° 0'35.96"N	71°21'39.06"E	1	<26	12	3	2020
Khyber	new abadi	34° 0'35.96"N	71°21'39.06"E	1	<26	5	2	2020
Khyber	new abadi	34° 0'35.96"N	71°21'39.06"E	1	<26	5	1	2020
Khyber	New abadi	34° 0'35.96"N	71°21'39.06"E	1	<26	9	3	2020
Khyber	New abadi	34° 0'35.96"N	71°21'39.06"E	1	<26	7	3	2020
Khyber	New abadi	34° 0'35.96"N	71°21'39.06"E	2	<26	7	2	2020
Khyber	New abadi	34° 0'35.96"N	71°21'39.06"E	2	<26	3	4	2020
Khyber	new abadi	34° 0'35.96"N	71°21'39.06"E	1	<26	2	3	2020
Khyber	New abadi	34° 0'35.96"N	71°21'39.06"E	2	<26	8	4	2020
Khyber	new abadi	34° 0'35.96"N	71°21'39.06"E	2	<26	5	1	2020
Khyber	New abadi	34° 0'35.96"N	71°21'39.06"E	1	<26	2	1	2020
Khyber	new abadi	34° 0'35.96"N	71°21'39.06"E	1	<26	5	2	2020
Khyber	new abadi	34° 0'35.96"N	71°21'39.06"E	2	<26	8	3	2020
Khyber	New abadi	34° 0'35.96"N	71°21'39.06"E	2	<26	10	3	2020
Khyber	new abadi	34° 0'35.96"N	71°21'39.06"E	2	<26	2	1	2020
Khyber	New abadi	34° 0'35.96"N	71°21'39.06"E	1	<26	6	3	2020
Khyber	New abadi	34° 0'35.96"N	71°21'39.06"E	1	26-35	2	1	2020
Khyber	New abadi	34° 0'35.96"N	71°21'39.06"E	2	>35	9	4	2020
Khyber	New abadi	34° 0'35.96"N	71°21'39.06"E	1	>35	6	2	2020
Khyber	New abadi	34° 0'35.96"N	71°21'39.06"E	1	>35	7	3	2020
Khyber	New abadi	34° 0'35.96"N	71°21'39.06"E	2	>35	6	1	2020
Khyber	new abadi	34° 0'35.96"N	71°21'39.06"E	1	>35	8	1	2020
Khyber	New abadi	34° 0'35.96"N	71°21'39.06"E	2	<26	7	2	2020
Khyber	New abadi	34° 0'35.96"N	71°21'39.06"E	1	<26	7	3	2020
Khyber	New abadi	34° 0'35.96"N	71°21'39.06"E	1	>35	7	3	2020
Khyber	New abadi	34° 0'35.96"N	71°21'39.06"E	1	<26	6	3	2020
Khyber	New abadi	34° 0'35.96"N	71°21'39.06"E	2	>35	6	1	2020
Khyber	New abadi	34° 0'35.96"N	71°21'39.06"E	1	>35	6	2	2020
Khyber	New abadi	34° 0'35.96"N	71°21'39.06"E	1	<26	10	1	2020
Khyber	newabad	34° 0'35.96"N	71°21'39.06"E	2	<26	1	2	2020
Khyber	newabad	34° 0'35.96"N	71°21'39.06"E	1	<26	1	3	2020
Khyber	newabad	34° 0'35.96"N	71°21'39.06"E	2	<26	1	2	2020
Khyber	newabad	34° 0'35.96"N	71°21'39.06"E	1	<26	2	1	2020
Khyber	newabad	34° 0'35.96"N	71°21'39.06"E	2	<26	1	2	2020
Khyber	newabadi	34° 0'35.96"N	71°21'39.06"E	2	<26	2	4	2020
Khyber	newabadi	34° 0'35.96"N	71°21'39.06"E	1	<26	3	4	2020
Khyber	newabadi	34° 0'35.96"N	71°21'39.06"E	1	<26	2	3	2020
Khyber	newabadi	34° 0'35.96"N	71°21'39.06"E	1	<26	2	3	2020
Khyber	pass kalay	34° 5'44.35"N	71° 8'29.26"E	2	<26	2	2	2020
Khyber	pass kalay	34° 5'44.35"N	71° 8'29.26"E	1	<26	1	3	2020
Khyber	Pass kaly	34° 5'44.35"N	71° 8'29.26"E	2	<26	6	1	2020
Khyber	Pass kaly	34° 5'44.35"N	71° 8'29.26"E	2	<26	6	1	2020
Khyber	qadam	34° 0'5.42"N	71°23'7.46"E	1	<26	4	1	2020
[truncated: 882 more rows]
